# Supplementary material for: FAT1 functions as an oncogenic driver in triple negative breast cancer through AKT pathway-driven effects on the matrisome
Source: Int J Biol Sci. 2025 Feb 24;21(5):2201–22. doi: 10.7150/ijbs.104921 (PMC11900804; doi:10.7150/ijbs.104921)
Supplement: Supplementary file 2 — Supplementary tables. [file ijbsv21p2201s2.xlsx]

## Sheet: S1 Plasmids
Plasmid	Source	Use
pcDNA3.FAT1	GeneArt (Life Technologies)	ectopic FAT1 expression
FH1-tUTG.shRNA#2	WEHI, Australia	FAT1 shRNA knockdown	*kind gift from A/Professor M. J. Herold
FH1-tUTG.shRNA#5	WEHI, Australia	FAT1 shRNA knockdown	*kind gift from A/Professor M. J. Herold
pMDLg/pRRE	Addgene #12251	Lentiviral packaging
pMD2.g	Addgene #12259	Lentiviral packaging
pRSU-pREV	Addgene #12253	Lentiviral packaging
pcDNA3.1-HA AKT1	Addgene #78778	AKT1 expression

## Sheet: S2 shRNA sequences
Designation	5'-3' sequence
ShFAT1-1-F	TTTTCTAACTGAATAATTCCAGCTGGAATTATTCAGTTAGAAAA
ShFAT1-1-R	AAAAGATTGACTTATTAAGGTCGACCTTAATAAGTCAATCTTTT
ShFAT1-2-F	TATAAATACATGAATCATGCTGCAGCATGATTCATGTATTTATA
ShFAT1-2-R	ATATTTATGTACTTAGTACGACGTCGTACTAAGTACATAAATAT
ShFAT1-4-F	TTATTCATGACAGTGATCGGAATTCCGATCACTGTCATGAATAA
ShFAT1-4-R	AATAAGTACTGTCACTAGCCTTAAGGCTAGTGACAGTACTTATT
ShFAT1-5-F	TTATGTAAAATCTGTCTTTGGCGCCAAAGACAGATTTTACATAA
ShFAT1-5-R	AATACATTTTAGACAGAAACCGCGGTTTCTGTCTAAAATGTATT

## Sheet: S3 qRT-PCR primers
Primer designation	Sequence
ACTIN-F	AAGGATTCCTATGTGGGCGAC
ACTIN-R	CGTACAGGGATAGCACAGCC
FAT1-F*	CCAGGCAGTATACACCCTCTC			*endogenous FAT1
FAT1-R	CACGGTACTCAAACACAGGG
FAT1-F**	GTGAATGACTCCCCACCCAG			**ectopic FAT1
FAT1-R	TGATCTCTTCGGAATCGGCG
ITGB3-F	ACCAGTAACCTGCGGATTGG
ITGB3-R	CTCATTGAAGCGGGTCACCT
ITGAV-F	AGCGTATCTGCGGGATGAAT
ITGAV-R	TGGGTTGCAAGCCTGTTGTA
VTN-1-F	CTCTGGCTGACCAAGAGTCAT
VTN-1-R	GACCGTGTACTCATCCTCCG
FN1-F	AATGGTCGTGGGGAATGGAC
FN1-R	CCCCTCTTCATGACGCTTGT
COL4A1-F	TTTCGACTTGCGGCTCAAAG
COL4A1-R	TCAATCCTACAGAACCCGGC
COL4A2-F	CGGCCACATCAAAGGAGTCA
COL4A2-R	GTCCCCGATGTCACCGAAAT
COL6A1-F	TGTGCTCTTGCTGTGAATGC
COL6A1-R	GTCGATGACCTTGACGACGA
COL6A2-F	GACCTTCCCTGCCAAACAGA
COL6A2-R	TGTGGAAGTTCTGCTCACCC
LAMA2-F	TGGCCTACAATCAGCAAGGG
LAMA2-R	GCAGCCTCCTTCTTGGAAGT

## Sheet: S4 Antibodies
Specificity	Species	Catalog number	Company	Use
ACTIN	rabbit (polyclonal antibody)​	66009-1-Ig	Proteintech	WB
AKT (pan 1/2/3)	rabbit (polyclonal antibody)​	CY5561	Abways	WB
AKT (pSer473)	rabbit (polyclonal antibody)​	CY6569	Abways	WB
AKT (pSer473)	mouse clone 1C10B8	66444-1-Ig	Proteintech	IP
Akt (pThr308)	mouse clone L32A4	#5106	Cell Signaling Technologies	WB
AKT1	rabbit (polyclonal antibody)​	GB11689-50	Servicebio	WB
AKT2	rabbit (polyclonal antibody)​	GB115470-50	Servicebio	WB
AKT3	rabbit (polyclonal antibody)​	21641-1-AP	Servicebio	WB
C-MYC	rabbit (polyclonal antibody)​	#5605	Cell Signaling Technologies	WB
FAT1	rabbit (polyclonal antibody)​	HPA001869	Sigma Aldrich	WB
FN1	mouse clone HFN7.1	CRL1606	ATCC	WB
ITGAV	rabbit (polyclonal antibody)​	D120866	Sangon Biotech	WB
ITGB3	rabbit (polyclonal antibody)​	D290774	Sangon Biotech	WB
KLF4A	rabbit (polyclonal antibody)​	#4038	Cell Signaling Technologies	WB
LIN28A	rabbit (polyclonal antibody)​	#3659	Cell Signaling Technologies	WB
mTOR	rabbit (polyclonal antibody)​	GB11405-50	Servicebio	WB
mTOR (pS2481)	rabbit (polyclonal antibody)​	GB114489-50	Servicebio	WB
mTOR (pS2448)	rabbit (polyclonal antibody)​	GB114686-50	Servicebio	WB
Nanog	rabbit (polyclonal antibody)​	#4903	Cell Signaling Technologies	WB
Oct-4A	rabbit (polyclonal antibody)​	#2840	Cell Signaling Technologies	WB
PI3K p85 alpha	mouse clone A3-D0-R	HA601206	HUABIO	WB
SOX2	rabbit (polyclonal antibody)​	#3579	Cell Signaling Technologies	WB
VTN	rabbit (polyclonal antibody)​	D291654	Sangon Biotech	WB

## Sheet: S5 BT549 shCtrl-shFAT1#2
gene_id	gene_name	EntrezID	transcript_id	GO	KEGG	KO_ENTRY	EC	Description	trans_type	DO	Reactome	FPKM.B1	FPKM.B2	FPKM.B3	FPKM.A1	FPKM.A2	FPKM.A3	fc	log2(fc)	pval	qval	regulation	significant
ENSG00000164176	EDIL3	10085	ENST00000296591;ENST00000380138;ENST00000510271;ENST00000507663	GO:0005178(integrin binding);GO:0005201(extracellular matrix structural constituent);GO:0005509(calcium ion binding);GO:0005576(extracellular region);GO:0007155(cell adhesion);GO:0010811(positive regulation of cell-substrate adhesion);GO:0046872(metal ion binding);GO:0062023(collagen-containing extracellular matrix);GO:0070062(extracellular exosome);GO:1903561(extracellular vesicle);GO:1903561(ex…	NA	NA	NA	EGF like repeats and discoidin domains 3 [Source:HGNC Symbol;Acc:HGNC:3173]	protein_coding;processed_transcript	DOID:0050686(organ_system_cancer);DOID:14566(disease_of_cellular_proliferation);DOID:162(cancer);DOID:3119(gastrointestinal_system_cancer);DOID:3571(liver_cancer);DOID:4(disease);DOID:684(hepatocellular_carcinoma);DOID:686(liver_carcinoma)	NA	0.429277	0.347823	0.457535	5.29795	5.44018	5.93094	0.0740674	-3.75502	5.82894e-134	1.96313e-129	down	yes
ENSG00000141469	SLC14A1	6563	ENST00000321925;ENST00000436407;ENST00000588179;ENST00000586142;ENST00000415427;ENST00000587601;ENST00000619403;ENST00000535474;ENST00000586854;ENST00000589322;ENST00000644925;ENST00000591642;ENST00000586056;ENST00000590246;ENST00000591541;ENST00000590377;ENST00000402943;ENST00000502059	GO:0005372(water transmembrane transporter activity);GO:0005515(protein binding);GO:0005886(plasma membrane);GO:0005887(integral component of plasma membrane);GO:0006833(water transport);GO:0015204(urea transmembrane transporter activity);GO:0015265(urea channel activity);GO:0015840(urea transport);GO:0016020(membrane);GO:0016021(integral component of membrane);GO:0016323(basolateral plasma membr…	NA	NA	NA	solute carrier family 14 member 1 (Kidd blood group) [Source:HGNC Symbol;Acc:HGNC:10918]	protein_coding;nonsense_mediated_decay;retained_intron	NA	R-HSA-444126(HUT2 and HUT11 mediate urea transport in kidney and erythrocytes respectively)	0.855632	0.863713	0.909081	6.28989	6.90931	6.85034	0.131097	-2.9313	5.14427e-132	8.66269e-128	down	yes
ENSG00000159403	C1R	715	ENST00000647956;ENST00000648162;ENST00000540610;ENST00000536092;ENST00000543851;ENST00000543362;ENST00000535233;ENST00000602298;ENST00000540394;ENST00000545466;ENST00000540242	GO:0002376(immune system process);GO:0004252(serine-type endopeptidase activity);GO:0005509(calcium ion binding);GO:0005576(extracellular region);GO:0006508(proteolysis);GO:0006956(complement activation);GO:0006958(complement activation, classical pathway);GO:0008233(peptidase activity);GO:0008236(serine-type peptidase activity);GO:0016787(hydrolase activity);GO:0045087(innate immune response);GO…	04145(Phagosome);04610(Complement and coagulation cascades);05133(Pertussis);05150(Staphylococcus aureus infection);05171(Coronavirus disease - COVID-19);05322(Systemic lupus erythematosus);05322(Systemic lupus erythematosus)	K01330	EC:3.4.21.41	complement C1r [Source:HGNC Symbol;Acc:HGNC:1246]	protein_coding;processed_transcript;retained_intron;nonsense_mediated_decay	DOID:10652(Alzheimer's_disease);DOID:1289(neurodegenerative_disease);DOID:1307(dementia);DOID:150(disease_of_mental_health);DOID:1561(cognitive_disorder);DOID:331(central_nervous_system_disease);DOID:4(disease);DOID:680(tauopathy);DOID:7(disease_of_anatomical_entity);DOID:863(nervous_system_disease)	R-HSA-166753(Conversion of C4 into C4a and C4b);R-HSA-166792(Conversion of C2 into C2a and C2b);R-HSA-173626(Activation of C1r);R-HSA-173631(Activation of C1s);R-HSA-8852266(C1-Inh binds Antigen: antibody: C1 complex activated C1r, C1s);R-HSA-8852481(Antigen:IgG:C1Q:2xActivated C1R:SERPING1:2xActivated C1S:SERPING1 dissociates);R-HSA-9021306(C1-Inh binds and inactivates C1r, C1s)	1.52946	1.60633	1.54633	9.63372	8.79686	9.72952	0.166268	-2.58842	1.31776e-110	1.47937e-106	down	yes
ENSG00000157601	MX1	4599	ENST00000398598;ENST00000681382;ENST00000419044;ENST00000681266;ENST00000681849;ENST00000680942;ENST00000398600;ENST00000441677;ENST00000680637;ENST00000424365;ENST00000680776;ENST00000417963;ENST00000491110;ENST00000681191;ENST00000478268;ENST00000680980;ENST00000486275;ENST00000468506;ENST00000680176;ENST00000455164;ENST00000681867;ENST00000679528;ENST00000679626;ENST00000679911;ENST00000681415…	GO:0000166(nucleotide binding);GO:0002376(immune system process);GO:0003924(GTPase activity);GO:0005515(protein binding);GO:0005525(GTP binding);GO:0005634(nucleus);GO:0005737(cytoplasm);GO:0005783(endoplasmic reticulum);GO:0005789(endoplasmic reticulum membrane);GO:0005829(cytosol);GO:0005874(microtubule);GO:0006915(apoptotic process);GO:0006952(defense response);GO:0007165(signal transduction);…	05160(Hepatitis C);05162(Measles);05164(Influenza A);05165(Human papillomavirus infection);05171(Coronavirus disease - COVID-19);05171(Coronavirus disease - COVID-19)	NA	NA	MX dynamin like GTPase 1 [Source:HGNC Symbol;Acc:HGNC:7532]	protein_coding;retained_intron	DOID:0050117(disease_by_infectious_agent);DOID:0060056(hypersensitivity_reaction_disease);DOID:12287(Crimean_Congo_hemorrhagic_fever);DOID:1287(cardiovascular_system_disease);DOID:1289(neurodegenerative_disease);DOID:13375(temporal_arteritis);DOID:13580(cholestasis);DOID:13608(biliary_atresia);DOID:1575(rheumatic_disease);DOID:178(vascular_disease);DOID:17(musculoskeletal_system_disease);DOID:188…	R-HSA-1015702(Expression of IFN-induced genes);R-HSA-1169406(ISGylation of host proteins);R-HSA-1678841(Regulation of protein ISGylation by ISG15 deconjugating enzyme USP18)	0.334524	0.382704	0.359785	2.08216	2.11541	2.36602	0.164089	-2.60745	5.71398e-93	4.81103e-89	down	yes
ENSG00000204291	COL15A1	1306	ENST00000471477;ENST00000375001;ENST00000496686;ENST00000610452	GO:0001525(angiogenesis);GO:0001886(endothelial cell morphogenesis);GO:0005201(extracellular matrix structural constituent);GO:0005576(extracellular region);GO:0005581(collagen trimer);GO:0005582(collagen type XV trimer);GO:0005604(basement membrane);GO:0005615(extracellular space);GO:0005788(endoplasmic reticulum lumen);GO:0007155(cell adhesion);GO:0007165(signal transduction);GO:0016021(integra…	04974(Protein digestion and absorption);04974(Protein digestion and absorption)	NA	NA	collagen type XV alpha 1 chain [Source:HGNC Symbol;Acc:HGNC:2192]	retained_intron;protein_coding	DOID:0060056(hypersensitivity_reaction_disease);DOID:1575(rheumatic_disease);DOID:17(musculoskeletal_system_disease);DOID:2914(immune_system_disease);DOID:417(hypersensitivity_reaction_type_II_disease);DOID:418(systemic_scleroderma);DOID:419(scleroderma);DOID:4(disease);DOID:65(connective_tissue_disease);DOID:7(disease_of_anatomical_entity);DOID:854(collagen_disease)	R-HSA-1650808(Prolyl 4-hydroxylase converts collagen prolines to 4-hydroxyprolines);R-HSA-1980233(Collagen prolyl 3-hydroxylase converts 4-Hyp collagen to 3,4-Hyp collagen);R-HSA-1981104(Procollagen lysyl hydroxylases convert collagen lysines to 5-hydroxylysines);R-HSA-1981120(Galactosylation of collagen propeptide hydroxylysines by procollagen galactosyltransferases 1, 2.);R-HSA-1981128(Galactos…	0.352524	0.302283	0.42764	3.40873	3.26118	3.83817	0.103011	-3.27913	3.85936e-83	2.59959e-79	down	yes
ENSG00000198074	AKR1B10	57016	ENST00000359579;ENST00000496435;ENST00000475559;ENST00000498818	GO:0001523(retinoid metabolic process);GO:0001758(retinal dehydrogenase activity);GO:0004032(alditol:NADP+ 1-oxidoreductase activity);GO:0004033(aldo-keto reductase (NADP) activity);GO:0005515(protein binding);GO:0005576(extracellular region);GO:0005739(mitochondrion);GO:0005764(lysosome);GO:0005829(cytosol);GO:0006629(lipid metabolic process);GO:0008106(alcohol dehydrogenase (NADP+) activity);GO…	00040(Pentose and glucuronate interconversions);00051(Fructose and mannose metabolism);00052(Galactose metabolism);00561(Glycerolipid metabolism);00790(Folate biosynthesis);01100(Metabolic pathways);01100(Metabolic pathways)	K00011	EC:1.1.1.21	aldo-keto reductase family 1 member B10 [Source:HGNC Symbol;Acc:HGNC:382]	protein_coding;processed_transcript	DOID:0014667(disease_of_metabolism);DOID:0050013(carbohydrate_metabolism_disease);DOID:0050155(sensory_system_disease);DOID:0050161(lower_respiratory_tract_disease);DOID:0050615(respiratory_system_cancer);DOID:0050686(organ_system_cancer);DOID:0050687(cell_type_cancer);DOID:0050828(artery_disease);DOID:0060158(acquired_metabolic_disease);DOID:1107(esophageal_carcinoma);DOID:120(female_reproductiv…	R-HSA-2855252(AKRs reduce RBP2:atRAL to RBP2:atROL)	0.0278289	0.116366	0.10451	5.52496	6.18334	5.24193	0.0146727	-6.09073	7.98725e-74	4.48338e-70	down	yes
ENSG00000138829	FBN2	2201	ENST00000262464;ENST00000508053;ENST00000507835;ENST00000514742;ENST00000508989	GO:0001527(microfibril);GO:0005201(extracellular matrix structural constituent);GO:0005509(calcium ion binding);GO:0005515(protein binding);GO:0005576(extracellular region);GO:0009653(anatomical structure morphogenesis);GO:0030023(extracellular matrix constituent conferring elasticity);GO:0030326(embryonic limb morphogenesis);GO:0030501(positive regulation of bone mineralization);GO:0031012(extra…	NA	NA	NA	fibrillin 2 [Source:HGNC Symbol;Acc:HGNC:3604]	protein_coding;retained_intron	DOID:0050177(monogenic_disease);DOID:0050686(organ_system_cancer);DOID:0050687(cell_type_cancer);DOID:0050736(autosomal_dominant_disease);DOID:0050739(autosomal_genetic_disease);DOID:0050828(artery_disease);DOID:0060100(musculoskeletal_system_cancer);DOID:10941(intracranial_aneurysm);DOID:1287(cardiovascular_system_disease);DOID:13089(intracranial_arterial_disease);DOID:14323(Marfan_syndrome);DOI…	R-HSA-1592387(Fibulin binds elastic fibres);R-HSA-2129353(Tropoelastin associates with microfibrils);R-HSA-2129357(Fibrillin C-terminal processing);R-HSA-2129362(Fibrillin microfibril assembly);R-HSA-2129375(Elastin cross-linking by lysyl oxidase);R-HSA-2129385(MFAP2, MFAP5 bind microfibrils);R-HSA-2161282(Elastic fibres bind associated proteins);R-HSA-2328048(Emilin is found in elastic fibres);R…	0.0466545	0.0418288	0.0576669	0.759938	0.747514	0.734064	0.0652015	-3.93895	1.72073e-69	8.27893e-66	down	yes
ENSG00000261780	LINC02582	100505817	ENST00000664821;ENST00000583942;ENST00000653686;ENST00000577634;ENST00000666831;ENST00000660490	NA	NA	NA	NA	long intergenic non-protein coding RNA 2582 [Source:HGNC Symbol;Acc:HGNC:53792]	lncRNA;retained_intron	NA	NA	0.179498	0.190265	0.122016	3.33153	3.78313	3.72385	0.0453733	-4.46201	8.95644e-69	3.77055e-65	down	yes
ENSG00000268388	FENDRR	400550	ENST00000662100;ENST00000667117;ENST00000659545;ENST00000598996;ENST00000659025;ENST00000669311;ENST00000593604;ENST00000597578;ENST00000594398;ENST00000599749;ENST00000595886	NA	NA	NA	NA	FOXF1 adjacent non-coding developmental regulatory RNA [Source:HGNC Symbol;Acc:HGNC:43894]	lncRNA	NA	NA	0.606544	0.438371	0.607403	3.62327	3.57911	3.60728	0.152856	-2.70976	4.67189e-63	1.74827e-59	down	yes
ENSG00000111335	OAS2	4939	ENST00000680514;ENST00000392583;ENST00000449768;ENST00000342315;ENST00000680122;ENST00000680898;ENST00000681023;ENST00000680685;ENST00000681673	GO:0000166(nucleotide binding);GO:0001730(2'-5'-oligoadenylate synthetase activity);GO:0002376(immune system process);GO:0003723(RNA binding);GO:0003725(double-stranded RNA binding);GO:0005515(protein binding);GO:0005524(ATP binding);GO:0005654(nucleoplasm);GO:0005737(cytoplasm);GO:0005829(cytosol);GO:0006139(nucleobase-containing compound metabolic process);GO:0006401(RNA catabolic process);GO:0…	04621(NOD-like receptor signaling pathway);05160(Hepatitis C);05162(Measles);05164(Influenza A);05168(Herpes simplex virus 1 infection);05169(Epstein-Barr virus infection);05171(Coronavirus disease - COVID-19);05171(Coronavirus disease - COVID-19)	K14216	EC:2.7.7.84	2'-5'-oligoadenylate synthetase 2 [Source:HGNC Symbol;Acc:HGNC:8087]	nonsense_mediated_decay;protein_coding;retained_intron	DOID:331(central_nervous_system_disease);DOID:4(disease);DOID:7(disease_of_anatomical_entity);DOID:863(nervous_system_disease);DOID:936(brain_disease);DOID:9588(encephalitis)	R-HSA-1015702(Expression of IFN-induced genes);R-HSA-1031716(Expression of IFNG-stimulated genes);R-HSA-8985097(OAS2 dimerizes);R-HSA-8985104(OAS2 produces oligoadenylates);R-HSA-8985138(OAS2 binds viral dsRNA)	0.28281	0.309413	0.232815	1.66567	1.59718	1.73803	0.164979	-2.59965	9.38038e-58	3.15922e-54	down	yes
ENSG00000166396	SERPINB7	8710	ENST00000546027;ENST00000398019;ENST00000431370;ENST00000540675;ENST00000447428	GO:0004867(serine-type endopeptidase inhibitor activity);GO:0005615(extracellular space);GO:0005737(cytoplasm);GO:0010466(negative regulation of peptidase activity);GO:0010951(negative regulation of endopeptidase activity);GO:0030414(peptidase inhibitor activity);GO:0032914(positive regulation of transforming growth factor beta1 production);GO:0032967(positive regulation of collagen biosynthetic …	NA	NA	NA	serpin family B member 7 [Source:HGNC Symbol;Acc:HGNC:13902]	protein_coding	DOID:225(syndrome);DOID:4(disease)	NA	21.238	24.5137	20.4008	4.00777	4.80554	5.34823	4.67127	2.22382	2.67606e-55	8.19335e-52	up	yes
ENSG00000113361	CDH6	1004	ENST00000265071;ENST00000504835;ENST00000506396;ENST00000514738;ENST00000508132	GO:0000902(cell morphogenesis);GO:0005509(calcium ion binding);GO:0005654(nucleoplasm);GO:0005886(plasma membrane);GO:0005912(adherens junction);GO:0007043(cell-cell junction assembly);GO:0007155(cell adhesion);GO:0007156(homophilic cell adhesion via plasma membrane adhesion molecules);GO:0007219(Notch signaling pathway);GO:0016020(membrane);GO:0016021(integral component of membrane);GO:0016339(c…	NA	NA	NA	cadherin 6 [Source:HGNC Symbol;Acc:HGNC:1765]	protein_coding;retained_intron	NA	R-HSA-419001(Connection of adjacent cells through calcium-dependent trans-dimerization of cadherin);R-HSA-419002(Interaction of cadherin with Beta/gamma catenin, alpha catenin and p120 catenin)	0.698776	0.700385	0.930656	3.43238	3.72176	3.8288	0.212131	-2.23698	6.11019e-54	1.71488e-50	down	yes
ENSG00000158270	COLEC12	81035	ENST00000400256;ENST00000582147	GO:0002682(regulation of immune system process);GO:0005044(scavenger receptor activity);GO:0005515(protein binding);GO:0005534(galactose binding);GO:0005581(collagen trimer);GO:0005615(extracellular space);GO:0005886(plasma membrane);GO:0006910(phagocytosis, recognition);GO:0006952(defense response);GO:0006955(immune response);GO:0009756(carbohydrate mediated signaling);GO:0016020(membrane);GO:00…	04145(Phagosome);04145(Phagosome)	NA	NA	collectin subfamily member 12 [Source:HGNC Symbol;Acc:HGNC:16016]	protein_coding;retained_intron	NA	R-HSA-2187261(COLEC12 (SCARA4) binds ligands);R-HSA-2981040(COLEC12:ligand is endocytosed);R-HSA-8862090(PILRA binds PIANP, COLLEC12 trimer, NPDC1, CLEC4G)	0.0205769	0.0553294	0.030554	0.997381	0.979263	0.983063	0.0359699	-4.79707	2.37375e-53	6.14966e-50	down	yes
ENSG00000145423	SFRP2	6423	ENST00000274063	GO:0001569(branching involved in blood vessel morphogenesis);GO:0001756(somitogenesis);GO:0001843(neural tube closure);GO:0001968(fibronectin binding);GO:0002063(chondrocyte development);GO:0003151(outflow tract morphogenesis);GO:0003214(cardiac left ventricle morphogenesis);GO:0003402(planar cell polarity pathway involved in axis elongation);GO:0005178(integrin binding);GO:0005515(protein bindin…	04310(Wnt signaling pathway)	NA	NA	secreted frizzled related protein 2 [Source:HGNC Symbol;Acc:HGNC:10777]	protein_coding	NA	R-HSA-1458875(WNT binds to FZD and LRP5/6);R-HSA-3772441(sFRP binds WNT3A and inhibits WNT:FZD binding)	14.0311	15.0011	14.564	45.1514	49.7905	42.7566	0.316606	-1.65924	2.19623e-50	5.28334e-47	down	yes
ENSG00000111057	KRT18	3875	ENST00000548015;ENST00000388835;ENST00000549078;ENST00000548496;ENST00000546656;ENST00000388837;ENST00000550600	GO:0003723(RNA binding);GO:0005198(structural molecule activity);GO:0005515(protein binding);GO:0005634(nucleus);GO:0005730(nucleolus);GO:0005737(cytoplasm);GO:0005815(microtubule organizing center);GO:0005829(cytosol);GO:0005856(cytoskeleton);GO:0005882(intermediate filament);GO:0005912(adherens junction);GO:0007049(cell cycle);GO:0009653(anatomical structure morphogenesis);GO:0033209(tumor necr…	04915(Estrogen signaling pathway);05150(Staphylococcus aureus infection);05150(Staphylococcus aureus infection)	NA	NA	keratin 18 [Source:HGNC Symbol;Acc:HGNC:6430]	retained_intron;protein_coding	DOID:0014667(disease_of_metabolism);DOID:0050117(disease_by_infectious_agent);DOID:0050161(lower_respiratory_tract_disease);DOID:0050177(monogenic_disease);DOID:0050615(respiratory_system_cancer);DOID:0050686(organ_system_cancer);DOID:0050687(cell_type_cancer);DOID:0050736(autosomal_dominant_disease);DOID:0050739(autosomal_genetic_disease);DOID:0050828(artery_disease);DOID:0060031(autoimmune_dise…	R-HSA-6805546(Keratin type I binds keratin type II);R-HSA-6805573(Keratin type I/type II heterodimers form tetramers);R-HSA-6806610(Keratin filament formation);R-HSA-6806613(Keratin tetramers bind to form unit length filaments);R-HSA-6806629(Formation of tonofilament bundles);R-HSA-6809393(Keratin filaments bind cell-cell adhesion complexes);R-HSA-6809663(Formation of hair keratin fibres);R-HSA-6…	124.681	167.629	120.739	32.1031	34.3403	34.6689	4.08505	2.03036	1.4251e-49	3.19973e-46	up	yes
ENSG00000088726	TMEM40	55287	ENST00000314124;ENST00000435575;ENST00000485124;ENST00000435218;ENST00000480698;ENST00000476331;ENST00000428020	GO:0016020(membrane);GO:0016021(integral component of membrane);GO:0016021(integral component of membrane)	NA	NA	NA	transmembrane protein 40 [Source:HGNC Symbol;Acc:HGNC:25620]	protein_coding;retained_intron;processed_transcript	NA	NA	3.88978	4.85996	3.79723	0.400162	0.173666	0.227931	15.6493	3.96803	1.16462e-48	2.45145e-45	up	yes
ENSG00000170421	KRT8	3856	ENST00000293308;ENST00000546921;ENST00000546900;ENST00000619952;ENST00000692008;ENST00000549198;ENST00000546826;ENST00000548998;ENST00000546583;ENST00000550170;ENST00000547031;ENST00000552150;ENST00000546542;ENST00000549176;ENST00000552551;ENST00000551318;ENST00000546897	GO:0005515(protein binding);GO:0005634(nucleus);GO:0005654(nucleoplasm);GO:0005737(cytoplasm);GO:0005829(cytosol);GO:0005882(intermediate filament);GO:0005911(cell-cell junction);GO:0016010(dystrophin-associated glycoprotein complex);GO:0016327(apicolateral plasma membrane);GO:0016363(nuclear matrix);GO:0030018(Z disc);GO:0030280(structural constituent of skin epidermis);GO:0031424(keratinization…	NA	NA	NA	keratin 8 [Source:HGNC Symbol;Acc:HGNC:6446]	protein_coding;retained_intron;processed_transcript	DOID:0050117(disease_by_infectious_agent);DOID:0050155(sensory_system_disease);DOID:0050589(inflammatory_bowel_disease);DOID:0050615(respiratory_system_cancer);DOID:0050686(organ_system_cancer);DOID:0050687(cell_type_cancer);DOID:0060031(autoimmune_disease_of_gastrointestinal_tract);DOID:0060049(autoimmune_disease_of_urogenital_tract);DOID:0060056(hypersensitivity_reaction_disease);DOID:0060116(s…	R-HSA-6805546(Keratin type I binds keratin type II);R-HSA-6805573(Keratin type I/type II heterodimers form tetramers);R-HSA-6806610(Keratin filament formation);R-HSA-6806613(Keratin tetramers bind to form unit length filaments);R-HSA-6806629(Formation of tonofilament bundles);R-HSA-6809393(Keratin filaments bind cell-cell adhesion complexes);R-HSA-6809663(Formation of hair keratin fibres);R-HSA-6…	14.077	17.9415	14.1568	3.36225	4.03938	4.12716	4.00522	2.00188	2.79994e-47	5.547e-44	up	yes
ENSG00000137959	IFI44L	10964	ENST00000370751;ENST00000679998;ENST00000486882;ENST00000476876;ENST00000494910;ENST00000462041;ENST00000681613;ENST00000679651;ENST00000680621;ENST00000474002;ENST00000450498;ENST00000680295;ENST00000679848;ENST00000459784;ENST00000476521	GO:0003674(molecular_function);GO:0005525(GTP binding);GO:0005575(cellular_component);GO:0005737(cytoplasm);GO:0006955(immune response);GO:0051607(defense response to virus);GO:0051607(defense response to virus)	NA	NA	NA	interferon induced protein 44 like [Source:HGNC Symbol;Acc:HGNC:17817]	protein_coding;retained_intron;processed_transcript;nonsense_mediated_decay	NA	NA	0.268157	0.292156	0.267576	1.21617	1.48028	1.43615	0.200331	-2.31954	3.30455e-46	6.183e-43	down	yes
ENSG00000135821	GLUL	2752	ENST00000491322;ENST00000331872;ENST00000339526;ENST00000311223;ENST00000489818;ENST00000461447;ENST00000484996;ENST00000417584;ENST00000475808;ENST00000462444;ENST00000642379	GO:0000166(nucleotide binding);GO:0000287(magnesium ion binding);GO:0001525(angiogenesis);GO:0003824(catalytic activity);GO:0004356(glutamate-ammonia ligase activity);GO:0005515(protein binding);GO:0005524(ATP binding);GO:0005634(nucleus);GO:0005737(cytoplasm);GO:0005739(mitochondrion);GO:0005783(endoplasmic reticulum);GO:0005791(rough endoplasmic reticulum);GO:0005829(cytosol);GO:0005886(plasma …	00220(Arginine biosynthesis);00250(Alanine, aspartate and glutamate metabolism);00630(Glyoxylate and dicarboxylate metabolism);00910(Nitrogen metabolism);01100(Metabolic pathways);01230(Biosynthesis of amino acids);04217(Necroptosis);04724(Glutamatergic synapse);04727(GABAergic synapse);04727(GABAergic synapse)	K01915	EC:6.3.1.2	glutamate-ammonia ligase [Source:HGNC Symbol;Acc:HGNC:4341]	processed_transcript;protein_coding	DOID:0014667(disease_of_metabolism);DOID:0050013(carbohydrate_metabolism_disease);DOID:0050686(organ_system_cancer);DOID:0060158(acquired_metabolic_disease);DOID:10652(Alzheimer's_disease);DOID:1289(neurodegenerative_disease);DOID:1307(dementia);DOID:14566(disease_of_cellular_proliferation);DOID:150(disease_of_mental_health);DOID:1561(cognitive_disorder);DOID:162(cancer);DOID:2468(psychotic_disor…	R-HSA-70606(glutamate + NH4+ + ATP => glutamine + ADP + orthophosphate [GLUL])	2.26081	2.22535	2.6444	6.73824	6.98846	7.16406	0.341326	-1.55078	2.69979e-43	4.78559e-40	down	yes
ENSG00000038427	VCAN	1462	ENST00000342785;ENST00000505615;ENST00000343200;ENST00000265077;ENST00000513960;ENST00000513984;ENST00000503923;ENST00000513016;ENST00000507162;ENST00000515397	GO:0001501(skeletal system development);GO:0001649(osteoblast differentiation);GO:0001750(photoreceptor outer segment);GO:0005509(calcium ion binding);GO:0005515(protein binding);GO:0005539(glycosaminoglycan binding);GO:0005540(hyaluronic acid binding);GO:0005576(extracellular region);GO:0005615(extracellular space);GO:0005788(endoplasmic reticulum lumen);GO:0005796(Golgi lumen);GO:0007155(cell a…	04514(Cell adhesion molecules);04514(Cell adhesion molecules)	NA	NA	versican [Source:HGNC Symbol;Acc:HGNC:2464]	protein_coding;retained_intron;processed_transcript	DOID:0050622(reproductive_organ_benign_neoplasm);DOID:0050686(organ_system_cancer);DOID:0050687(cell_type_cancer);DOID:0050828(artery_disease);DOID:0060072(benign_neoplasm);DOID:0060084(cell_type_benign_neoplasm);DOID:0060085(organ_system_benign_neoplasm);DOID:0060086(female_reproductive_organ_benign_neoplasm);DOID:0060095(uterine_benign_neoplasm);DOID:10591(pre_eclampsia);DOID:10763(hypertension…	R-HSA-1793176(DS is cleaved from its proteoglycan);R-HSA-1878002(XYLTs transfer Xyl to core protein);R-HSA-1889955(B3GAT dimers transfer GlcA to tetrasaccharide linker);R-HSA-1889978(B3GALT6 transfers Gal to the tetrasaccharide linker);R-HSA-1889981(B4GALT7 transfers Gal group to xylosyl-unit of the tetrasaccharide linker);R-HSA-1971482(The addition of GalNAc to the terminal glucuronate residue f…	1.22856	0.789012	1.22262	4.67424	5.01642	4.83362	0.223088	-2.16432	6.49647e-41	1.09397e-37	down	yes
ENSG00000162551	ALPL	249	ENST00000374840;ENST00000540617;ENST00000374829;ENST00000374830;ENST00000468526	GO:0001501(skeletal system development);GO:0001649(osteoblast differentiation);GO:0001958(endochondral ossification);GO:0003006(developmental process involved in reproduction);GO:0004035(alkaline phosphatase activity);GO:0004427(inorganic diphosphate phosphatase activity);GO:0005509(calcium ion binding);GO:0005515(protein binding);GO:0005576(extracellular region);GO:0005615(extracellular space);G…	00730(Thiamine metabolism);00790(Folate biosynthesis);01100(Metabolic pathways);01240(Biosynthesis of cofactors);01240(Biosynthesis of cofactors)	K01077	EC:3.1.3.1	alkaline phosphatase, biomineralization associated [Source:HGNC Symbol;Acc:HGNC:438]	protein_coding;processed_transcript	DOID:0014667(disease_of_metabolism);DOID:0050013(carbohydrate_metabolism_disease);DOID:0050177(monogenic_disease);DOID:0050686(organ_system_cancer);DOID:0050736(autosomal_dominant_disease);DOID:0050739(autosomal_genetic_disease);DOID:0060158(acquired_metabolic_disease);DOID:0080001(bone_disease);DOID:0080005(bone_remodeling_disease);DOID:0080006(bone_development_disease);DOID:0080011(bone_resorpt…	R-HSA-8940388(GPLD1 hydrolyses GPI-anchors from proteins)	1.9843	1.59174	1.9809	7.4803	7.92053	7.16613	0.246242	-2.02185	9.77601e-41	1.56784e-37	down	yes
ENSG00000100867	DHRS2	10202	ENST00000250383;ENST00000556550;ENST00000556729;ENST00000344777;ENST00000553600;ENST00000611765;ENST00000556701;ENST00000557535	GO:0004090(carbonyl reductase (NADPH) activity);GO:0005515(protein binding);GO:0005634(nucleus);GO:0005635(nuclear envelope);GO:0005654(nucleoplasm);GO:0005737(cytoplasm);GO:0005739(mitochondrion);GO:0005759(mitochondrial matrix);GO:0008207(C21-steroid hormone metabolic process);GO:0008285(negative regulation of cell population proliferation);GO:0009636(response to toxic substance);GO:0016491(oxi…	NA	NA	NA	dehydrogenase/reductase 2 [Source:HGNC Symbol;Acc:HGNC:18349]	protein_coding;retained_intron	NA	NA	3.36049	3.15297	3.82937	0.892804	0.807909	0.760312	4.20265	2.0713	1.38502e-40	2.12028e-37	up	yes
ENSG00000054793	ATP9A	10079	ENST00000338821;ENST00000311637	GO:0000166(nucleotide binding);GO:0000287(magnesium ion binding);GO:0002020(protease binding);GO:0005215(transporter activity);GO:0005515(protein binding);GO:0005524(ATP binding);GO:0005768(endosome);GO:0005769(early endosome);GO:0005794(Golgi apparatus);GO:0005802(trans-Golgi network);GO:0005886(plasma membrane);GO:0006890(retrograde vesicle-mediated transport, Golgi to endoplasmic reticulum);GO…	NA	K01530	EC:7.6.2.1	ATPase phospholipid transporting 9A (putative) [Source:HGNC Symbol;Acc:HGNC:13540]	protein_coding	DOID:4(disease)	R-HSA-939763(P-type ATPases type IV transport external-facing APLs to internal side of the plasma membrane);R-HSA-947591(P-type ATPases type IV transport internal-facing APLs to external side of the plasma membrane)	1.1469	0.737375	0.969174	4.02	4.31268	4.43434	0.223502	-2.16164	4.48075e-40	6.39897e-37	down	yes
ENSG00000158258	CLSTN2	64084	ENST00000458420;ENST00000511524	GO:0000139(Golgi membrane);GO:0001540(amyloid-beta binding);GO:0005509(calcium ion binding);GO:0005783(endoplasmic reticulum);GO:0005789(endoplasmic reticulum membrane);GO:0005794(Golgi apparatus);GO:0005886(plasma membrane);GO:0007155(cell adhesion);GO:0007156(homophilic cell adhesion via plasma membrane adhesion molecules);GO:0009986(cell surface);GO:0014069(postsynaptic density);GO:0016020(mem…	NA	NA	NA	calsyntenin 2 [Source:HGNC Symbol;Acc:HGNC:17448]	protein_coding;retained_intron	DOID:4(disease)	NA	0.146051	0.0951542	0.153015	0.830958	0.862828	0.897949	0.152107	-2.71684	4.55997e-40	6.39897e-37	down	yes
ENSG00000049323	LTBP1	4052	ENST00000404816;ENST00000407925;ENST00000418533;ENST00000422669;ENST00000404525;ENST00000498013;ENST00000468091;ENST00000413303	GO:0001527(microfibril);GO:0005024(transforming growth factor beta receptor activity);GO:0005201(extracellular matrix structural constituent);GO:0005509(calcium ion binding);GO:0005515(protein binding);GO:0005576(extracellular region);GO:0005788(endoplasmic reticulum lumen);GO:0007178(transmembrane receptor protein serine/threonine kinase signaling pathway);GO:0019838(growth factor binding);GO:00…	04350(TGF-beta signaling pathway);04350(TGF-beta signaling pathway)	NA	NA	latent transforming growth factor beta binding protein 1 [Source:HGNC Symbol;Acc:HGNC:6714]	protein_coding;processed_transcript	DOID:0050687(cell_type_cancer);DOID:14566(disease_of_cellular_proliferation);DOID:162(cancer);DOID:1790(malignant_mesothelioma);DOID:4(disease)	R-HSA-2328033(Fibrillin-1 binds latent TGF-beta);R-HSA-2395320(Latent TGF-beta-1 binds integrins);R-HSA-2395328(LTBP1, LTBP3 bind TGF-Beta);R-HSA-8952289(FAM20C phosphorylates FAM20C substrates)	5.0789	4.32156	5.07723	12.9854	13.0255	13.3767	0.367571	-1.44391	1.2864e-39	1.73298e-36	down	yes
ENSG00000257335	MGAM	8972	ENST00000475668;ENST00000549489;ENST00000485078;ENST00000620571;ENST00000490593;ENST00000495045	GO:0000025(maltose catabolic process);GO:0003824(catalytic activity);GO:0004339(glucan 1,4-alpha-glucosidase activity);GO:0004553(hydrolase activity, hydrolyzing O-glycosyl compounds);GO:0004558(alpha-1,4-glucosidase activity);GO:0005515(protein binding);GO:0005886(plasma membrane);GO:0005975(carbohydrate metabolic process);GO:0005983(starch catabolic process);GO:0008152(metabolic process);GO:001…	00052(Galactose metabolism);00500(Starch and sucrose metabolism);01100(Metabolic pathways);04973(Carbohydrate digestion and absorption);04973(Carbohydrate digestion and absorption)	K12047	EC:3.2.1.20;EC:3.2.1.3	maltase-glucoamylase [Source:HGNC Symbol;Acc:HGNC:7043]	protein_coding;retained_intron	DOID:11612(polycystic_ovary_syndrome);DOID:225(syndrome);DOID:4(disease)	R-HSA-189102(maltose + H2O => 2 D-glucose (maltase-glucoamylase));R-HSA-191116(maltotriose + H2O => maltose + D-glucose (maltase-glucoamylase));R-HSA-6798747(Exocytosis of tertiary granule membrane proteins);R-HSA-6800426(Exocytosis of ficolin-rich granule membrane proteins)	0.942481	0.68281	1.04648	0.090708	0.0732397	0.0502684	12.4723	3.64066	1.62592e-39	2.10613e-36	up	yes
ENSG00000164683	HEY1	23462	ENST00000354724;ENST00000674177;ENST00000674439;ENST00000435063;ENST00000521111;ENST00000519075;ENST00000523531;ENST00000518733;ENST00000337919;ENST00000674418;ENST00000674358	GO:0000122(negative regulation of transcription by RNA polymerase II);GO:0000785(chromatin);GO:0000978(RNA polymerase II cis-regulatory region sequence-specific DNA binding);GO:0000981(DNA-binding transcription factor activity, RNA polymerase II-specific);GO:0001227(DNA-binding transcription repressor activity, RNA polymerase II-specific);GO:0001525(angiogenesis);GO:0003161(cardiac conduction sys…	04330(Notch signaling pathway);05165(Human papillomavirus infection);05200(Pathways in cancer);05224(Breast cancer);05224(Breast cancer)	NA	NA	hes related family bHLH transcription factor with YRPW motif 1 [Source:HGNC Symbol;Acc:HGNC:4880]	protein_coding;nonsense_mediated_decay;retained_intron;processed_transcript	DOID:0050161(lower_respiratory_tract_disease);DOID:0050686(organ_system_cancer);DOID:0050828(artery_disease);DOID:10763(hypertension);DOID:1192(peripheral_nervous_system_neoplasm);DOID:1287(cardiovascular_system_disease);DOID:14566(disease_of_cellular_proliferation);DOID:1579(respiratory_system_disease);DOID:162(cancer);DOID:178(vascular_disease);DOID:2621(autonomic_nervous_system_neoplasm);DOID:…	R-HSA-1980065(NOTCH1 stimulates HEY transcription);R-HSA-2220981(NOTCH1 PEST domain mutants stimulate HEY transcription);R-HSA-9008177(RUNX2 binds HEY1,HEY2,HES1);R-HSA-9014129(HEY1 gene expression is positively regulated by NOTCH3 and STAT1);R-HSA-9604550(HEY1 gene expression is stimulated by NOTCH4)	2.31255	2.41521	2.1155	6.42541	7.70768	7.93646	0.310077	-1.6893	5.29926e-39	6.61014e-36	down	yes
ENSG00000240694	PNMA2	10687	ENST00000522362;ENST00000522764;ENST00000518212;ENST00000523616;ENST00000522450;ENST00000521875;ENST00000521740	GO:0005515(protein binding);GO:0005634(nucleus);GO:0005730(nucleolus);GO:0043065(positive regulation of apoptotic process);GO:0043065(positive regulation of apoptotic process)	NA	NA	NA	PNMA family member 2 [Source:HGNC Symbol;Acc:HGNC:9159]	protein_coding;processed_transcript;retained_intron	NA	NA	0.497282	0.423646	0.365262	2.39092	2.0493	2.55413	0.18389	-2.44309	2.73521e-38	3.28997e-35	down	yes
ENSG00000187955	COL14A1	7373	ENST00000297848;ENST00000309791;ENST00000434620;ENST00000440844	GO:0003723(RNA binding);GO:0005201(extracellular matrix structural constituent);GO:0005515(protein binding);GO:0005518(collagen binding);GO:0005576(extracellular region);GO:0005581(collagen trimer);GO:0005596(collagen type XIV trimer);GO:0005614(interstitial matrix);GO:0005615(extracellular space);GO:0005788(endoplasmic reticulum lumen);GO:0007155(cell adhesion);GO:0030020(extracellular matrix st…	04974(Protein digestion and absorption);04974(Protein digestion and absorption)	NA	NA	collagen type XIV alpha 1 chain [Source:HGNC Symbol;Acc:HGNC:2191]	protein_coding	NA	R-HSA-1564117(Collagen type XIV degradation by MMP9,13);R-HSA-1650808(Prolyl 4-hydroxylase converts collagen prolines to 4-hydroxyprolines);R-HSA-1980233(Collagen prolyl 3-hydroxylase converts 4-Hyp collagen to 3,4-Hyp collagen);R-HSA-1981104(Procollagen lysyl hydroxylases convert collagen lysines to 5-hydroxylysines);R-HSA-1981120(Galactosylation of collagen propeptide hydroxylysines by procolla…	0.103193	0.120119	0.0368681	1.35767	1.28364	1.10138	0.069517	-3.84649	1.31314e-37	1.52501e-34	down	yes
ENSG00000182326	C1S	716	ENST00000443875;ENST00000328916;ENST00000406697;ENST00000698564;ENST00000495061;ENST00000698563;ENST00000488701;ENST00000473545;ENST00000489541;ENST00000360817;ENST00000497061;ENST00000403949;ENST00000470326;ENST00000495053;ENST00000463798;ENST00000461983;ENST00000413211;ENST00000698565;ENST00000543187	GO:0002376(immune system process);GO:0004175(endopeptidase activity);GO:0004252(serine-type endopeptidase activity);GO:0005509(calcium ion binding);GO:0005515(protein binding);GO:0005576(extracellular region);GO:0005615(extracellular space);GO:0006508(proteolysis);GO:0006956(complement activation);GO:0006958(complement activation, classical pathway);GO:0008233(peptidase activity);GO:0008236(serin…	04610(Complement and coagulation cascades);05133(Pertussis);05150(Staphylococcus aureus infection);05171(Coronavirus disease - COVID-19);05322(Systemic lupus erythematosus);05322(Systemic lupus erythematosus)	K01331	EC:3.4.21.42	complement C1s [Source:HGNC Symbol;Acc:HGNC:1247]	nonsense_mediated_decay;protein_coding;retained_intron;processed_transcript	NA	R-HSA-166753(Conversion of C4 into C4a and C4b);R-HSA-166792(Conversion of C2 into C2a and C2b);R-HSA-173626(Activation of C1r);R-HSA-173631(Activation of C1s);R-HSA-8852266(C1-Inh binds Antigen: antibody: C1 complex activated C1r, C1s);R-HSA-8852481(Antigen:IgG:C1Q:2xActivated C1R:SERPING1:2xActivated C1S:SERPING1 dissociates);R-HSA-9021306(C1-Inh binds and inactivates C1r, C1s)	1.58882	1.81572	1.66801	4.77571	4.57997	5.11442	0.350555	-1.51229	4.49916e-37	5.05091e-34	down	yes
ENSG00000172197	MBOAT1	154141	ENST00000324607	GO:0003841(1-acylglycerol-3-phosphate O-acyltransferase activity);GO:0005789(endoplasmic reticulum membrane);GO:0006629(lipid metabolic process);GO:0006644(phospholipid metabolic process);GO:0008654(phospholipid biosynthetic process);GO:0010975(regulation of neuron projection development);GO:0016020(membrane);GO:0016021(integral component of membrane);GO:0016740(transferase activity);GO:0016746(a…	00561(Glycerolipid metabolism);00564(Glycerophospholipid metabolism);01100(Metabolic pathways)	K13517	EC:2.3.1.51	membrane bound O-acyltransferase domain containing 1 [Source:HGNC Symbol;Acc:HGNC:21579]	protein_coding	NA	R-HSA-1482636(1-acyl LPS is acylated to PS by LPSAT);R-HSA-1482646(2-acyl LPE is acylated to PE by LPEAT);R-HSA-1482667(1-acyl LPE is acylated to PE by LPEAT);R-HSA-1482691(2-acyl LPS is acylated to PS by LPSAT)	1.6996	1.57331	1.63543	5.24394	4.9644	5.634	0.309824	-1.69048	5.87669e-37	6.38455e-34	down	yes
ENSG00000167779	IGFBP6	3489	ENST00000301464;ENST00000548547;ENST00000650247;ENST00000548176;ENST00000549628	GO:0001968(fibronectin binding);GO:0005102(signaling receptor binding);GO:0005515(protein binding);GO:0005520(insulin-like growth factor binding);GO:0005576(extracellular region);GO:0005615(extracellular space);GO:0005737(cytoplasm);GO:0005794(Golgi apparatus);GO:0007165(signal transduction);GO:0008285(negative regulation of cell population proliferation);GO:0016477(cell migration);GO:0019838(gro…	NA	NA	NA	insulin like growth factor binding protein 6 [Source:HGNC Symbol;Acc:HGNC:5475]	protein_coding;nonsense_mediated_decay	DOID:0014667(disease_of_metabolism);DOID:0050117(disease_by_infectious_agent);DOID:0050686(organ_system_cancer);DOID:0060100(musculoskeletal_system_cancer);DOID:0060158(acquired_metabolic_disease);DOID:11260(rabies);DOID:14566(disease_of_cellular_proliferation);DOID:162(cancer);DOID:263(kidney_cancer);DOID:3118(hepatobiliary_disease);DOID:3247(rhabdomyosarcoma);DOID:374(nutrition_disease);DOID:39…	R-HSA-381503(IGFBP6 binds IGF forming IGF:IGFBP6)	20.5516	28.0643	18.1018	4.81806	4.70897	4.91362	4.62013	2.20793	5.98099e-35	6.2948e-32	up	yes
ENSG00000108846	ABCC3	8714	ENST00000571855;ENST00000503337;ENST00000285238;ENST00000504586;ENST00000502426;ENST00000505699;ENST00000506464;ENST00000510633;ENST00000513589;ENST00000515070;ENST00000508929;ENST00000427699;ENST00000515707;ENST00000503304;ENST00000515585;ENST00000513511	GO:0000166(nucleotide binding);GO:0005524(ATP binding);GO:0005886(plasma membrane);GO:0005887(integral component of plasma membrane);GO:0006805(xenobiotic metabolic process);GO:0006855(xenobiotic transmembrane transport);GO:0006869(lipid transport);GO:0008559(ABC-type xenobiotic transporter activity);GO:0015164(glucuronoside transmembrane transporter activity);GO:0015431(ABC-type glutathione S-co…	01523(Antifolate resistance);02010(ABC transporters);04976(Bile secretion);04976(Bile secretion)	NA	NA	ATP binding cassette subfamily C member 3 [Source:HGNC Symbol;Acc:HGNC:54]	retained_intron;protein_coding;nonsense_mediated_decay;processed_transcript	DOID:0050686(organ_system_cancer);DOID:0060083(immune_system_cancer);DOID:1240(leukemia);DOID:12603(acute_leukemia);DOID:13580(cholestasis);DOID:14566(disease_of_cellular_proliferation);DOID:162(cancer);DOID:170(endocrine_gland_cancer);DOID:1793(pancreatic_cancer);DOID:2531(hematologic_cancer);DOID:3118(hepatobiliary_disease);DOID:3119(gastrointestinal_system_cancer);DOID:3571(liver_cancer);DOID:…	R-HSA-1454916(The ABCC family mediates organic anion transport);R-HSA-194153(ABCC3 transports bile salts from cytosol to extracellular region);R-HSA-9750656(ABCC2, ABCC3 transport salicylate metabolites from cytosol to extracellular region of hepatic cells);R-HSA-9753283(ABCC3,ABCC4 transport APAP-GlcA, APAP-SO3)	0.777642	0.699751	0.775766	2.25347	2.68688	2.47426	0.303881	-1.71842	1.17879e-34	1.20304e-31	down	yes
ENSG00000061918	GUCY1B1	2983	ENST00000503520;ENST00000264424;ENST00000507146;ENST00000652626;ENST00000505764	GO:0000166(nucleotide binding);GO:0004016(adenylate cyclase activity);GO:0004383(guanylate cyclase activity);GO:0005515(protein binding);GO:0005525(GTP binding);GO:0005737(cytoplasm);GO:0006182(cGMP biosynthetic process);GO:0007263(nitric oxide mediated signal transduction);GO:0008015(blood circulation);GO:0008074(guanylate cyclase complex, soluble);GO:0009190(cyclic nucleotide biosynthetic proce…	00230(Purine metabolism);01100(Metabolic pathways);04022(cGMP-PKG signaling pathway);04270(Vascular smooth muscle contraction);04540(Gap junction);04611(Platelet activation);04713(Circadian entrainment);04730(Long-term depression);04921(Oxytocin signaling pathway);04924(Renin secretion);04970(Salivary secretion);04970(Salivary secretion)	K12319	EC:4.6.1.2	guanylate cyclase 1 soluble subunit beta 1 [Source:HGNC Symbol;Acc:HGNC:4687]	protein_coding	NA	R-HSA-392143(NO binds to Guanylate Cyclase);R-HSA-392152(Soluble guanylate cyclase converts GTP to cGMP);R-HSA-9620456(sGC stimulators bind sGC:NO);R-HSA-9621179(Cinaciguat binds sGC:NO)	0.419643	0.215886	0.309408	3.11128	2.34653	2.49345	0.118841	-3.07289	2.18073e-34	2.16014e-31	down	yes
ENSG00000162745	OLFML2B	25903	ENST00000294794;ENST00000367938;ENST00000367940;ENST00000533556	GO:0005576(extracellular region);GO:0005615(extracellular space);GO:0007165(signal transduction);GO:0030198(extracellular matrix organization);GO:0031012(extracellular matrix);GO:0042802(identical protein binding);GO:0050840(extracellular matrix binding);GO:0050840(extracellular matrix binding)	NA	NA	NA	olfactomedin like 2B [Source:HGNC Symbol;Acc:HGNC:24558]	protein_coding;nonsense_mediated_decay	NA	NA	3.26979	2.49885	3.54618	12.2293	11.0565	10.7924	0.273336	-1.87125	2.42879e-34	2.33712e-31	down	yes
ENSG00000115415	STAT1	6772	ENST00000698147;ENST00000673942;ENST00000674153;ENST00000673638;ENST00000409465;ENST00000698143;ENST00000698141;ENST00000698148;ENST00000698150;ENST00000674080;ENST00000361099;ENST00000392322;ENST00000415035;ENST00000698149;ENST00000673859;ENST00000673816;ENST00000673841;ENST00000673762;ENST00000392323;ENST00000673952;ENST00000673858;ENST00000698151;ENST00000452281;ENST00000698144;ENST00000674081…	GO:0000122(negative regulation of transcription by RNA polymerase II);GO:0000785(chromatin);GO:0000977(RNA polymerase II transcription regulatory region sequence-specific DNA binding);GO:0000978(RNA polymerase II cis-regulatory region sequence-specific DNA binding);GO:0000979(RNA polymerase II core promoter sequence-specific DNA binding);GO:0000981(DNA-binding transcription factor activity, RNA p…	04062(Chemokine signaling pathway);04217(Necroptosis);04380(Osteoclast differentiation);04620(Toll-like receptor signaling pathway);04621(NOD-like receptor signaling pathway);04625(C-type lectin receptor signaling pathway);04630(JAK-STAT signaling pathway);04658(Th1 and Th2 cell differentiation);04659(Th17 cell differentiation);04917(Prolactin signaling pathway);04919(Thyroid hormone signaling pa…	NA	NA	signal transducer and activator of transcription 1 [Source:HGNC Symbol;Acc:HGNC:11362]	retained_intron;protein_coding;nonsense_mediated_decay;processed_transcript	DOID:0014667(disease_of_metabolism);DOID:0050013(carbohydrate_metabolism_disease);DOID:0050117(disease_by_infectious_agent);DOID:0050136(systemic_mycosis);DOID:0050155(sensory_system_disease);DOID:0050161(lower_respiratory_tract_disease);DOID:0050177(monogenic_disease);DOID:0050339(commensal_bacterial_infectious_disease);DOID:0050686(organ_system_cancer);DOID:0050687(cell_type_cancer);DOID:005073…	R-HSA-1015699(ISGF3 binds the ISRE promoter elements in IFN-stimulated genes);R-HSA-1015702(Expression of IFN-induced genes);R-HSA-1031713(GAF binds the GAS promoter elements in the IFNG-regulated genes);R-HSA-1031716(Expression of IFNG-stimulated genes);R-HSA-1112538(Phosphorylated STAT1, STAT3 form dimers);R-HSA-1112565(Tyrosine phosphorylated IL6ST binds STAT1,STAT3);R-HSA-1112587(STAT1 and ST…	7.81879	7.86073	8.05	16.1105	16.7308	17.8165	0.468428	-1.0941	2.85819e-34	2.67391e-31	down	yes
ENSG00000131188	PRR7	80758	ENST00000502922;ENST00000510492;ENST00000323249;ENST00000507881	GO:0002250(adaptive immune response);GO:0002376(immune system process);GO:0005515(protein binding);GO:0005634(nucleus);GO:0005654(nucleoplasm);GO:0005737(cytoplasm);GO:0005829(cytosol);GO:0005886(plasma membrane);GO:0010942(positive regulation of cell death);GO:0014069(postsynaptic density);GO:0016020(membrane);GO:0016021(integral component of membrane);GO:0030054(cell junction);GO:0030425(dendri…	NA	NA	NA	proline rich 7, synaptic [Source:HGNC Symbol;Acc:HGNC:28130]	protein_coding	NA	NA	9.03008	12.9853	10.1931	2.27176	2.20013	1.83484	5.107	2.35248	2.9858e-34	2.7178e-31	up	yes
ENSG00000163283	ALPP	250	ENST00000392027;ENST00000485563;ENST00000474529	GO:0000287(magnesium ion binding);GO:0004035(alkaline phosphatase activity);GO:0005515(protein binding);GO:0005886(plasma membrane);GO:0008270(zinc ion binding);GO:0009986(cell surface);GO:0016020(membrane);GO:0016021(integral component of membrane);GO:0016311(dephosphorylation);GO:0016787(hydrolase activity);GO:0016791(phosphatase activity);GO:0031225(anchored component of membrane);GO:0046872(m…	00730(Thiamine metabolism);00790(Folate biosynthesis);01100(Metabolic pathways);01240(Biosynthesis of cofactors);01240(Biosynthesis of cofactors)	K01077	EC:3.1.3.1	alkaline phosphatase, placental [Source:HGNC Symbol;Acc:HGNC:439]	protein_coding;retained_intron	DOID:0060049(autoimmune_disease_of_urogenital_tract);DOID:0060056(hypersensitivity_reaction_disease);DOID:12236(primary_biliary_cirrhosis);DOID:14566(disease_of_cellular_proliferation);DOID:162(cancer);DOID:18(urinary_system_disease);DOID:2914(immune_system_disease);DOID:3118(hepatobiliary_disease);DOID:409(liver_disease);DOID:417(hypersensitivity_reaction_type_II_disease);DOID:4(disease);DOID:50…	R-HSA-8847875(ARF1:GTP binds Golgin TRIP11)	0.0258867	0.0706681	0.0326775	1.16083	1.33209	1.83421	0.0298656	-5.06537	5.60739e-34	4.96977e-31	down	yes
ENSG00000169129	AFAP1L2	84632	ENST00000304129;ENST00000491814;ENST00000696688;ENST00000419268;ENST00000369271;ENST00000483496;ENST00000486300	GO:0005737(cytoplasm);GO:0005829(cytosol);GO:0005886(plasma membrane);GO:0006954(inflammatory response);GO:0007346(regulation of mitotic cell cycle);GO:0009966(regulation of signal transduction);GO:0017124(SH3 domain binding);GO:0030296(protein tyrosine kinase activator activity);GO:0032675(regulation of interleukin-6 production);GO:0032757(positive regulation of interleukin-8 production);GO:0035…	NA	NA	NA	actin filament associated protein 1 like 2 [Source:HGNC Symbol;Acc:HGNC:25901]	protein_coding;processed_transcript	NA	NA	5.317	4.60817	4.58592	1.34096	1.46616	1.59617	3.29551	1.7205	1.04677e-33	9.03951e-31	up	yes
ENSG00000178538	CA8	767	ENST00000317995;ENST00000528666;ENST00000529918;ENST00000524872	GO:0004089(carbonate dehydratase activity);GO:0005515(protein binding);GO:0005737(cytoplasm);GO:0006730(one-carbon metabolic process);GO:0008270(zinc ion binding);GO:0016836(hydro-lyase activity);GO:0046872(metal ion binding);GO:0048015(phosphatidylinositol-mediated signaling);GO:0048015(phosphatidylinositol-mediated signaling)	00910(Nitrogen metabolism);01100(Metabolic pathways);01100(Metabolic pathways)	K01672	EC:4.2.1.1	carbonic anhydrase 8 [Source:HGNC Symbol;Acc:HGNC:1382]	protein_coding;processed_transcript;retained_intron	DOID:0050686(organ_system_cancer);DOID:0060037(developmental_disorder_of_mental_health);DOID:0060038(specific_developmental_disorder);DOID:0080001(bone_disease);DOID:0080005(bone_remodeling_disease);DOID:0080011(bone_resorption_disease);DOID:10155(intestinal_cancer);DOID:1059(intellectual_disability);DOID:11476(osteoporosis);DOID:14566(disease_of_cellular_proliferation);DOID:150(disease_of_mental…	NA	0.275495	0.323033	0.228401	1.68625	1.5004	1.3069	0.184026	-2.44202	4.81335e-33	4.05272e-30	down	yes
ENSG00000173210	ABLIM3	22885	ENST00000309868;ENST00000504238;ENST00000356541;ENST00000502855;ENST00000326685;ENST00000515171;ENST00000517451;ENST00000519549;ENST00000506113;ENST00000514212;ENST00000508983;ENST00000515796	GO:0001725(stress fiber);GO:0003779(actin binding);GO:0005515(protein binding);GO:0005737(cytoplasm);GO:0006351(DNA-templated transcription);GO:0006366(transcription by RNA polymerase II);GO:0007010(cytoskeleton organization);GO:0015629(actin cytoskeleton);GO:0030027(lamellipodium);GO:0030032(lamellipodium assembly);GO:0030036(actin cytoskeleton organization);GO:0045202(synapse);GO:0045944(positi…	04360(Axon guidance);04360(Axon guidance)	NA	NA	actin binding LIM protein family member 3 [Source:HGNC Symbol;Acc:HGNC:29132]	protein_coding;retained_intron;nonsense_mediated_decay;processed_transcript	NA	R-HSA-418865(Recruitment of ABLIM to the plasma membrane)	1.12924	1.02714	1.04761	3.61198	3.03418	3.82322	0.306034	-1.70824	5.9564e-33	4.89282e-30	down	yes
ENSG00000137962	ARHGAP29	9411	ENST00000260526;ENST00000482481;ENST00000370217;ENST00000546444	GO:0005096(GTPase activator activity);GO:0005515(protein binding);GO:0005737(cytoplasm);GO:0005829(cytosol);GO:0007165(signal transduction);GO:0007266(Rho protein signal transduction);GO:0030165(PDZ domain binding);GO:0032991(protein-containing complex);GO:0046872(metal ion binding);GO:0051056(regulation of small GTPase mediated signal transduction);GO:0090630(activation of GTPase activity);GO:00…	NA	NA	NA	Rho GTPase activating protein 29 [Source:HGNC Symbol;Acc:HGNC:30207]	protein_coding;processed_transcript;retained_intron	NA	R-HSA-8981637(RHOA GAPs stimulate RHOA GTPase activity);R-HSA-9013144(RAC1 GAPs stimulate RAC1 GTPase activity);R-HSA-9013161(CDC42 GAPs stimulate CDC42 GTPase activity)	0.814442	0.685447	0.798904	2.01399	2.28534	2.46396	0.339893	-1.55685	7.07705e-33	5.67495e-30	down	yes
ENSG00000132170	PPARG	5468	ENST00000683586;ENST00000681982;ENST00000682494;ENST00000455517;ENST00000682604;ENST00000397000;ENST00000497594;ENST00000397010;ENST00000287820;ENST00000651735;ENST00000652431;ENST00000684094;ENST00000397015;ENST00000681966;ENST00000397026;ENST00000643197;ENST00000397029;ENST00000682446;ENST00000652522;ENST00000683749;ENST00000644622;ENST00000682125;ENST00000683700;ENST00000309576;ENST00000438682…	GO:0000122(negative regulation of transcription by RNA polymerase II);GO:0000785(chromatin);GO:0000976(transcription cis-regulatory region binding);GO:0000978(RNA polymerase II cis-regulatory region sequence-specific DNA binding);GO:0000981(DNA-binding transcription factor activity, RNA polymerase II-specific);GO:0001221(transcription coregulator binding);GO:0001227(DNA-binding transcription repr…	03320(PPAR signaling pathway);04152(AMPK signaling pathway);04211(Longevity regulating pathway);04380(Osteoclast differentiation);04714(Thermogenesis);05016(Huntington disease);05200(Pathways in cancer);05202(Transcriptional misregulation in cancer);05216(Thyroid cancer);05216(Thyroid cancer)	NA	NA	peroxisome proliferator activated receptor gamma [Source:HGNC Symbol;Acc:HGNC:9236]	protein_coding;retained_intron;nonsense_mediated_decay;processed_transcript	DOID:0014667(disease_of_metabolism);DOID:0050013(carbohydrate_metabolism_disease);DOID:0050117(disease_by_infectious_agent);DOID:0050161(lower_respiratory_tract_disease);DOID:0050338(primary_bacterial_infectious_disease);DOID:0050615(respiratory_system_cancer);DOID:0050686(organ_system_cancer);DOID:0050687(cell_type_cancer);DOID:0050828(artery_disease);DOID:0060005(autoimmune_disease_of_endocrine…	R-HSA-1183003(Expression of Leptin);R-HSA-1183032(Expression of GLUT4);R-HSA-1183058(Expression of Adiponectin);R-HSA-376419(Formation of NR-MED1 Coactivator Complex);R-HSA-381262(Formation of PPARG:RXRA heterodimer (ARF6 complex));R-HSA-381283(Expression of PPARG);R-HSA-381290(PPARG:RXRA heterodimer binds to PPARG corepressors);R-HSA-381309(PPARG:RXRA heterodimer binds to fatty acid-like ligands…	0.373427	0.411152	0.331375	1.30041	1.30303	1.43904	0.276056	-1.85697	8.5958e-33	6.73251e-30	down	yes
ENSG00000224877	NDUFAF8	284184	ENST00000573090;ENST00000431388;ENST00000577158;ENST00000573173;ENST00000576002;ENST00000575067	GO:0005515(protein binding);GO:0005739(mitochondrion);GO:0032981(mitochondrial respiratory chain complex I assembly);GO:0032981(mitochondrial respiratory chain complex I assembly)	NA	NA	NA	NADH:ubiquinone oxidoreductase complex assembly factor 8 [Source:HGNC Symbol;Acc:HGNC:33551]	retained_intron;protein_coding;processed_transcript	NA	NA	8.72606	15.3314	10.0418	1.65448	1.48185	1.04816	8.14897	3.02662	1.17366e-32	8.98357e-30	up	yes
ENSG00000128567	PODXL	5420	ENST00000446198;ENST00000378555;ENST00000322985;ENST00000490761;ENST00000487965;ENST00000484346;ENST00000482581	GO:0001726(ruffle);GO:0005515(protein binding);GO:0005615(extracellular space);GO:0005730(nucleolus);GO:0005737(cytoplasm);GO:0005886(plasma membrane);GO:0005887(integral component of plasma membrane);GO:0005902(microvillus);GO:0007155(cell adhesion);GO:0007162(negative regulation of cell adhesion);GO:0016020(membrane);GO:0016021(integral component of membrane);GO:0016324(apical plasma membrane);…	05132(Salmonella infection);05132(Salmonella infection)	NA	NA	podocalyxin like [Source:HGNC Symbol;Acc:HGNC:9171]	nonsense_mediated_decay;protein_coding;retained_intron	DOID:0050686(organ_system_cancer);DOID:0050687(cell_type_cancer);DOID:10155(intestinal_cancer);DOID:14566(disease_of_cellular_proliferation);DOID:1520(colon_carcinoma);DOID:162(cancer);DOID:2154(nephroblastoma);DOID:219(colon_cancer);DOID:263(kidney_cancer);DOID:2994(germ_cell_cancer);DOID:299(adenocarcinoma);DOID:305(carcinoma);DOID:3119(gastrointestinal_system_cancer);DOID:3308(embryonal_carcin…	NA	33.7275	25.2275	34.7718	10.3674	9.46248	9.80796	3.1624	1.66102	2.86007e-32	2.14054e-29	up	yes
ENSG00000129038	LOXL1	4016	ENST00000261921;ENST00000562548;ENST00000566011;ENST00000566530;ENST00000567675	GO:0001669(acrosomal vesicle);GO:0004720(protein-lysine 6-oxidase activity);GO:0005507(copper ion binding);GO:0005515(protein binding);GO:0005576(extracellular region);GO:0005604(basement membrane);GO:0005615(extracellular space);GO:0005737(cytoplasm);GO:0016491(oxidoreductase activity);GO:0016641(oxidoreductase activity, acting on the CH-NH2 group of donors, oxygen as acceptor);GO:0018057(peptid…	NA	NA	NA	lysyl oxidase like 1 [Source:HGNC Symbol;Acc:HGNC:6665]	protein_coding;retained_intron;nonsense_mediated_decay;processed_transcript	DOID:0050155(sensory_system_disease);DOID:1067(open_angle_glaucoma);DOID:1070(primary_open_angle_glaucoma);DOID:10871(age_related_macular_degeneration);DOID:12571(phacogenic_glaucoma);DOID:13544(low_tension_glaucoma);DOID:13550(angle_closure_glaucoma);DOID:13641(exfoliation_syndrome);DOID:1405(primary_angle_closure_glaucoma);DOID:1492(eye_and_adnexa_disease);DOID:1686(glaucoma);DOID:2007(degenera…	R-HSA-2002466(Formation of allysine by LOX);R-HSA-2022141(Prolysyl oxidase activation);R-HSA-2129375(Elastin cross-linking by lysyl oxidase);R-HSA-2395340(Formation of hydroxyallysine by LOX)	27.6027	28.4315	26.9197	9.20668	10.4365	7.82092	3.02045	1.59476	3.693e-32	2.70384e-29	up	yes
ENSG00000106034	CPED1	79974	ENST00000310396;ENST00000428526;ENST00000495036;ENST00000450913;ENST00000340646;ENST00000520801	GO:0005783(endoplasmic reticulum);GO:0005783(endoplasmic reticulum)	NA	NA	NA	cadherin like and PC-esterase domain containing 1 [Source:HGNC Symbol;Acc:HGNC:26159]	protein_coding;processed_transcript;nonsense_mediated_decay	NA	NA	0.0293774	0.026208	0.0327169	0.515089	0.429345	0.476177	0.062158	-4.00792	5.55882e-31	3.98331e-28	down	yes
ENSG00000116991	SIPA1L2	57568	ENST00000674749;ENST00000676213;ENST00000308942;ENST00000675685;ENST00000674635;ENST00000674801;ENST00000495863;ENST00000675407;ENST00000494056;ENST00000486472;ENST00000366630	GO:0005096(GTPase activator activity);GO:0005515(protein binding);GO:0005575(cellular_component);GO:0005737(cytoplasm);GO:0008150(biological_process);GO:0050790(regulation of catalytic activity);GO:0051056(regulation of small GTPase mediated signal transduction);GO:0090630(activation of GTPase activity);GO:0090630(activation of GTPase activity)	04015(Rap1 signaling pathway);04015(Rap1 signaling pathway)	NA	NA	signal induced proliferation associated 1 like 2 [Source:HGNC Symbol;Acc:HGNC:23800]	protein_coding;nonsense_mediated_decay;processed_transcript;retained_intron	NA	NA	2.26633	1.59385	2.19808	6.6662	6.54691	6.33436	0.309925	-1.69001	8.10794e-31	5.6889e-28	down	yes
ENSG00000138735	PDE5A	8654	ENST00000264805;ENST00000509612;ENST00000354960;ENST00000512494;ENST00000513594;ENST00000502912;ENST00000503412;ENST00000420633;ENST00000512450;ENST00000512739;ENST00000394439;ENST00000508914	GO:0000166(nucleotide binding);GO:0003824(catalytic activity);GO:0004112(cyclic-nucleotide phosphodiesterase activity);GO:0004114(3',5'-cyclic-nucleotide phosphodiesterase activity);GO:0005515(protein binding);GO:0005575(cellular_component);GO:0005829(cytosol);GO:0007165(signal transduction);GO:0008081(phosphoric diester hydrolase activity);GO:0008152(metabolic process);GO:0010613(positive regula…	00230(Purine metabolism);01100(Metabolic pathways);04022(cGMP-PKG signaling pathway);04022(cGMP-PKG signaling pathway)	K13762	EC:3.1.4.35	phosphodiesterase 5A [Source:HGNC Symbol;Acc:HGNC:8784]	protein_coding;retained_intron;processed_transcript	DOID:0050686(organ_system_cancer);DOID:0050687(cell_type_cancer);DOID:0050828(artery_disease);DOID:10763(hypertension);DOID:10825(essential_hypertension);DOID:114(heart_disease);DOID:1287(cardiovascular_system_disease);DOID:14566(disease_of_cellular_proliferation);DOID:1612(breast_cancer);DOID:162(cancer);DOID:178(vascular_disease);DOID:18(urinary_system_disease);DOID:1909(melanoma);DOID:4(diseas…	R-HSA-418456(cGMP is degraded by PDEs);R-HSA-9018778(RHOBTB1 binds interacting proteins at the endosome membrane);R-HSA-9708104(PDE5A dimer binds PDE5A inhibitors)	0.964959	0.724593	1.07638	3.32766	3.04182	3.73163	0.273824	-1.86868	4.07936e-30	2.80385e-27	down	yes
ENSG00000077420	APBB1IP	54518	ENST00000376236;ENST00000493857;ENST00000356785	GO:0002291(T cell activation via T cell receptor contact with antigen bound to MHC molecule on antigen presenting cell);GO:0005515(protein binding);GO:0005737(cytoplasm);GO:0005829(cytosol);GO:0005856(cytoskeleton);GO:0005886(plasma membrane);GO:0005925(focal adhesion);GO:0007165(signal transduction);GO:0016020(membrane);GO:0030027(lamellipodium);GO:0030054(cell junction);GO:0042101(T cell recept…	04015(Rap1 signaling pathway);04611(Platelet activation);04611(Platelet activation)	NA	NA	amyloid beta precursor protein binding family B member 1 interacting protein [Source:HGNC Symbol;Acc:HGNC:17379]	protein_coding;processed_transcript	DOID:0050687(cell_type_cancer);DOID:14566(disease_of_cellular_proliferation);DOID:162(cancer);DOID:1909(melanoma);DOID:4(disease)	R-HSA-354060(Translocation of RIAM to plasma membrane);R-HSA-354066(Translocation of PTK2 to Focal complexes);R-HSA-354073(Autophosphorylation of PTK2 at Y397);R-HSA-354077(Integrin alphaIIb beta3 activation);R-HSA-354087(Recruitment of GRB2 to p-PTK2);R-HSA-354097(Activation of Talin);R-HSA-354124(Phosphorylation of pPTK2 by SRC);R-HSA-354149(Interaction of integrin alphaIIb beta3 with Fibrinoge…	0.357412	0.413953	0.304834	2.47396	2.67798	1.80959	0.154592	-2.69346	5.87923e-30	3.96013e-27	down	yes
ENSG00000129682	FGF13	2258	ENST00000421460;ENST00000436198;ENST00000626909;ENST00000315930;ENST00000441825	GO:0000165(MAPK cascade);GO:0001764(neuron migration);GO:0005515(protein binding);GO:0005576(extracellular region);GO:0005634(nucleus);GO:0005737(cytoplasm);GO:0005829(cytosol);GO:0005874(microtubule);GO:0005886(plasma membrane);GO:0006814(sodium ion transport);GO:0007026(negative regulation of microtubule depolymerization);GO:0007165(signal transduction);GO:0007267(cell-cell signaling);GO:000739…	NA	NA	NA	fibroblast growth factor 13 [Source:HGNC Symbol;Acc:HGNC:3670]	protein_coding	NA	R-HSA-5576895(SCNAs:SNCBs transport Na+ from extracellular region to cytosol)	0.0230612	0.0492298	0.0372245	0.293694	0.34598	0.338091	0.112006	-3.15835	7.54105e-30	4.9799e-27	down	yes
ENSG00000108821	COL1A1	1277	ENST00000225964;ENST00000494334;ENST00000510710;ENST00000507689;ENST00000495677;ENST00000474644;ENST00000511732;ENST00000471344;ENST00000463440;ENST00000486572;ENST00000476387;ENST00000485870;ENST00000504289	GO:0001501(skeletal system development);GO:0001503(ossification);GO:0001568(blood vessel development);GO:0001649(osteoblast differentiation);GO:0001957(intramembranous ossification);GO:0001958(endochondral ossification);GO:0002020(protease binding);GO:0005201(extracellular matrix structural constituent);GO:0005515(protein binding);GO:0005576(extracellular region);GO:0005581(collagen trimer);GO:00…	04151(PI3K-Akt signaling pathway);04510(Focal adhesion);04512(ECM-receptor interaction);04611(Platelet activation);04926(Relaxin signaling pathway);04933(AGE-RAGE signaling pathway in diabetic complications);04974(Protein digestion and absorption);05146(Amoebiasis);05165(Human papillomavirus infection);05205(Proteoglycans in cancer);05205(Proteoglycans in cancer)	NA	NA	collagen type I alpha 1 chain [Source:HGNC Symbol;Acc:HGNC:2197]	protein_coding;retained_intron	DOID:0050155(sensory_system_disease);DOID:0050161(lower_respiratory_tract_disease);DOID:0050177(monogenic_disease);DOID:0050622(reproductive_organ_benign_neoplasm);DOID:0050686(organ_system_cancer);DOID:0050736(autosomal_dominant_disease);DOID:0050737(autosomal_recessive_disease);DOID:0050739(autosomal_genetic_disease);DOID:0060056(hypersensitivity_reaction_disease);DOID:0060072(benign_neoplasm);…	R-HSA-114563(Collagen type I binds integrin alpha1beta1, alpha2beta1, alpha10beta1);R-HSA-114577(Binding of GPVI:Fc Epsilon R1 gamma receptor complex with collagen);R-HSA-114600(Fyn/Lyn-mediated phosphorylation of FcR1 gamma);R-HSA-114670(GPIb-IX-V binds to vWF:Collagen complex);R-HSA-114671(vWF binds to collagen);R-HSA-139842(Binding of Syk tyrosine kinase);R-HSA-1454757(Gelatin degradation by M…	9.4763	7.98733	9.57994	21.8109	25.24	21.4905	0.394558	-1.34169	8.78587e-30	5.69037e-27	down	yes
ENSG00000143248	RGS5	8490	ENST00000313961;ENST00000428971;ENST00000469495;ENST00000618415;ENST00000525894;ENST00000530241;ENST00000534288;ENST00000531954;ENST00000531476	GO:0003924(GTPase activity);GO:0005096(GTPase activator activity);GO:0005515(protein binding);GO:0005737(cytoplasm);GO:0005829(cytosol);GO:0005886(plasma membrane);GO:0007186(G protein-coupled receptor signaling pathway);GO:0008277(regulation of G protein-coupled receptor signaling pathway);GO:0009968(negative regulation of signal transduction);GO:0016020(membrane);GO:0043231(intracellular membra…	NA	NA	NA	regulator of G protein signaling 5 [Source:HGNC Symbol;Acc:HGNC:10001]	protein_coding;processed_transcript;retained_intron	DOID:0050828(artery_disease);DOID:10763(hypertension);DOID:1287(cardiovascular_system_disease);DOID:150(disease_of_mental_health);DOID:1561(cognitive_disorder);DOID:178(vascular_disease);DOID:1936(atherosclerosis);DOID:2348(arteriosclerotic_cardiovascular_disease);DOID:2349(arteriosclerosis);DOID:2468(psychotic_disorder);DOID:4(disease);DOID:5419(schizophrenia);DOID:7(disease_of_anatomical_entity)	R-HSA-392212(G alpha (i) auto-inactivates by hydrolysing GTP to GDP);R-HSA-8982012(G alpha (i):RGS dissociates to inactive G alpha (i)–i1/i2/i3);R-HSA-8982017(Active G alpha (q) binds RGS proteins);R-HSA-8982019(Active G alpha (i)–i1/i2/i3 binds RGS proteins);R-HSA-8982020(G alpha (i)–i1/i2/i3 in G (i):RGS complex is inactivated);R-HSA-8982025(G alpha (q) in G (q):RGS complex is inactivated);R-HS…	2.32444	2.08264	2.56441	0.46072	0.535114	0.64504	4.24864	2.087	1.42125e-29	9.03136e-27	up	yes
ENSG00000116191	RALGPS2	55103	ENST00000367634;ENST00000415888;ENST00000495034;ENST00000478871;ENST00000367635;ENST00000367632;ENST00000480743	GO:0005085(guanyl-nucleotide exchange factor activity);GO:0005515(protein binding);GO:0005737(cytoplasm);GO:0005886(plasma membrane);GO:0007264(small GTPase mediated signal transduction);GO:0007265(Ras protein signal transduction);GO:0016020(membrane);GO:0032485(regulation of Ral protein signal transduction);GO:0043547(positive regulation of GTPase activity);GO:0050790(regulation of catalytic act…	NA	NA	NA	Ral GEF with PH domain and SH3 binding motif 2 [Source:HGNC Symbol;Acc:HGNC:30279]	protein_coding;retained_intron	NA	NA	1.3038	1.37043	1.46403	3.51893	3.34269	3.95221	0.382681	-1.38578	2.22071e-28	1.38503e-25	down	yes
ENSG00000287064	ENSG00000287064		ENST00000653192	NA	NA	NA	NA	novel transcript	lncRNA	NA	NA	9.57311	8.07416	8.77372	2.01027	2.27352	1.89131	4.27864	2.09715	6.88138e-28	4.21378e-25	up	yes
ENSG00000009694	TENM1	10178	ENST00000371130;ENST00000422452;ENST00000461429	GO:0005576(extracellular region);GO:0005634(nucleus);GO:0005737(cytoplasm);GO:0005783(endoplasmic reticulum);GO:0005794(Golgi apparatus);GO:0005856(cytoskeleton);GO:0005886(plasma membrane);GO:0005887(integral component of plasma membrane);GO:0006359(regulation of transcription by RNA polymerase III);GO:0006955(immune response);GO:0007157(heterophilic cell-cell adhesion via plasma membrane cell a…	NA	NA	NA	teneurin transmembrane protein 1 [Source:HGNC Symbol;Acc:HGNC:8117]	protein_coding;processed_transcript	NA	NA	0.211255	0.125294	0.383776	7.20499	7.24802	7.75613	0.0324337	-4.94636	9.55168e-28	5.74448e-25	down	yes
ENSG00000115267	IFIH1	64135	ENST00000679938;ENST00000649426;ENST00000697291;ENST00000649979;ENST00000464129;ENST00000421365	GO:0000166(nucleotide binding);GO:0002376(immune system process);GO:0003677(DNA binding);GO:0003723(RNA binding);GO:0003724(RNA helicase activity);GO:0003725(double-stranded RNA binding);GO:0003727(single-stranded RNA binding);GO:0004386(helicase activity);GO:0005515(protein binding);GO:0005524(ATP binding);GO:0005634(nucleus);GO:0005737(cytoplasm);GO:0005739(mitochondrion);GO:0005829(cytosol);GO…	04622(RIG-I-like receptor signaling pathway);05161(Hepatitis B);05162(Measles);05164(Influenza A);05168(Herpes simplex virus 1 infection);05171(Coronavirus disease - COVID-19);05171(Coronavirus disease - COVID-19)	K12647	EC:3.6.4.13	interferon induced with helicase C domain 1 [Source:HGNC Symbol;Acc:HGNC:18873]	protein_coding;retained_intron;nonsense_mediated_decay	DOID:0014667(disease_of_metabolism);DOID:0050013(carbohydrate_metabolism_disease);DOID:0050117(disease_by_infectious_agent);DOID:0050161(lower_respiratory_tract_disease);DOID:0050686(organ_system_cancer);DOID:0050687(cell_type_cancer);DOID:0060005(autoimmune_disease_of_endocrine_system);DOID:0060056(hypersensitivity_reaction_disease);DOID:0060158(acquired_metabolic_disease);DOID:0080000(muscular_…	R-HSA-168909(viral dsRNA:IFIH1, viral dsRNA:K63polyUb-DDX58 bind MAVS);R-HSA-168934(MAVS interacts with RIPK1 and FADD);R-HSA-5696600(USP17 deubiquitinates RCE1, CDC25A, DDX58, IFIH1);R-HSA-913725(viral dsRNA binds IFIH1:TKFC);R-HSA-918225(TBK1/IKK epsilon complex interacts with MAVS bound TRAF3);R-HSA-918227(Recruitment of TRAF3 to MAVS);R-HSA-918229(Phosphorylation and release of IRF3/IRF7);R-H…	1.16496	1.20825	1.21941	3.32667	3.29887	3.43472	0.35711	-1.48556	1.03787e-27	6.0713e-25	down	yes
ENSG00000022267	FHL1	2273,3075,27259	ENST00000394153;ENST00000543669;ENST00000477204;ENST00000420362;ENST00000477080;ENST00000370683;ENST00000456445;ENST00000370676;ENST00000618438;ENST00000628568;ENST00000630084;ENST00000651929;ENST00000625935;ENST00000651089;ENST00000630677;ENST00000449474;ENST00000370674;ENST00000394155;ENST00000539015;ENST00000627578	GO:0003254(regulation of membrane depolarization);GO:0003674(molecular_function);GO:0005515(protein binding);GO:0005634(nucleus);GO:0005737(cytoplasm);GO:0005829(cytosol);GO:0005886(plasma membrane);GO:0005925(focal adhesion);GO:0007517(muscle organ development);GO:0009887(animal organ morphogenesis);GO:0010972(negative regulation of G2/M transition of mitotic cell cycle);GO:0030154(cell differen…	04630(JAK-STAT signaling pathway);04630(JAK-STAT signaling pathway)	NA	NA	four and a half LIM domains 1 [Source:HGNC Symbol;Acc:HGNC:3702]	protein_coding;retained_intron	DOID:0050700(cardiomyopathy);DOID:0050828(artery_disease);DOID:0060036(intrinsic_cardiomyopathy);DOID:0080000(muscular_disease);DOID:0080001(bone_disease);DOID:0080006(bone_development_disease);DOID:10763(hypertension);DOID:114(heart_disease);DOID:11726(Emery_Dreifuss_muscular_dystrophy);DOID:11836(clubfoot);DOID:11984(hypertrophic_cardiomyopathy);DOID:1287(cardiovascular_system_disease);DOID:145…	NA	3.25897	2.93848	2.5692	7.2306	7.54592	7.82833	0.387822	-1.36653	1.04556e-27	6.0713e-25	down	yes
ENSG00000046604	DSG2	1829	ENST00000261590;ENST00000683614;ENST00000684461;ENST00000682087;ENST00000585206	GO:0001533(cornified envelope);GO:0002934(desmosome organization);GO:0003165(Purkinje myocyte development);GO:0005509(calcium ion binding);GO:0005886(plasma membrane);GO:0005911(cell-cell junction);GO:0007155(cell adhesion);GO:0007156(homophilic cell adhesion via plasma membrane adhesion molecules);GO:0009986(cell surface);GO:0014704(intercalated disc);GO:0016020(membrane);GO:0016021(integral com…	05412(Arrhythmogenic right ventricular cardiomyopathy);05412(Arrhythmogenic right ventricular cardiomyopathy)	NA	NA	desmoglein 2 [Source:HGNC Symbol;Acc:HGNC:3049]	protein_coding;retained_intron	DOID:0050687(cell_type_cancer);DOID:0050700(cardiomyopathy);DOID:0060036(intrinsic_cardiomyopathy);DOID:114(heart_disease);DOID:1287(cardiovascular_system_disease);DOID:12930(dilated_cardiomyopathy);DOID:14566(disease_of_cellular_proliferation);DOID:162(cancer);DOID:1909(melanoma);DOID:4(disease);DOID:7(disease_of_anatomical_entity)	R-HSA-351877(Caspase-mediated cleavage of Desmoglein 2);R-HSA-6809393(Keratin filaments bind cell-cell adhesion complexes);R-HSA-6810357(Fillagrin and keratin intermediate filaments polymerise forming a network);R-HSA-6810937(Lamellar bodies bind the early cornified envelope);R-HSA-6811539(Reinforcement of the Cornified Envelope);R-HSA-6814298(Late envelope proteins bind cornified envelope:CDSN);…	1.16715	1.02961	1.17724	2.84393	2.92186	3.38917	0.368543	-1.44009	1.44088e-27	8.22498e-25	down	yes
ENSG00000104419	NDRG1	10397	ENST00000323851;ENST00000414097;ENST00000674925;ENST00000521438;ENST00000674521;ENST00000521664;ENST00000675860;ENST00000521026;ENST00000522476;ENST00000523892;ENST00000522665;ENST00000523931;ENST00000676005;ENST00000676375;ENST00000537882;ENST00000523642;ENST00000518480;ENST00000517745;ENST00000675357;ENST00000521544;ENST00000675429;ENST00000674536;ENST00000676022;ENST00000676064;ENST00000675414…	GO:0005515(protein binding);GO:0005634(nucleus);GO:0005737(cytoplasm);GO:0005813(centrosome);GO:0005815(microtubule organizing center);GO:0005829(cytosol);GO:0005856(cytoskeleton);GO:0005874(microtubule);GO:0005886(plasma membrane);GO:0005912(adherens junction);GO:0007165(signal transduction);GO:0008017(microtubule binding);GO:0008285(negative regulation of cell population proliferation);GO:00100…	NA	NA	NA	N-myc downstream regulated 1 [Source:HGNC Symbol;Acc:HGNC:7679]	protein_coding;retained_intron;nonsense_mediated_decay;processed_transcript	DOID:0050624(gastrointestinal_system_benign_neoplasm);DOID:0050686(organ_system_cancer);DOID:0050687(cell_type_cancer);DOID:0060072(benign_neoplasm);DOID:0060083(immune_system_cancer);DOID:0060085(organ_system_benign_neoplasm);DOID:0060100(musculoskeletal_system_cancer);DOID:10283(prostate_cancer);DOID:10595(Charcot_Marie_Tooth_disease);DOID:1107(esophageal_carcinoma);DOID:1192(peripheral_nervous…	R-HSA-5633314(TP53 stimulates NDRG1 gene expression)	1.30711	1.35228	1.4562	3.22931	3.31415	3.18884	0.42288	-1.24168	2.29079e-27	1.27324e-24	down	yes
ENSG00000115232	ITGA4	3676	ENST00000397033;ENST00000490435;ENST00000233573;ENST00000476089;ENST00000473002;ENST00000476824;ENST00000468948;ENST00000484404;ENST00000478440;ENST00000465522;ENST00000339307	GO:0001968(fibronectin binding);GO:0002687(positive regulation of leukocyte migration);GO:0003366(cell-matrix adhesion involved in ameboidal cell migration);GO:0003823(antigen binding);GO:0005178(integrin binding);GO:0005515(protein binding);GO:0005886(plasma membrane);GO:0005925(focal adhesion);GO:0007155(cell adhesion);GO:0007159(leukocyte cell-cell adhesion);GO:0007160(cell-matrix adhesion);GO…	04151(PI3K-Akt signaling pathway);04510(Focal adhesion);04512(ECM-receptor interaction);04514(Cell adhesion molecules);04640(Hematopoietic cell lineage);04670(Leukocyte transendothelial migration);04672(Intestinal immune network for IgA production);04810(Regulation of actin cytoskeleton);05135(Yersinia infection);05140(Leishmaniasis);05165(Human papillomavirus infection);05410(Hypertrophic cardio…	NA	NA	integrin subunit alpha 4 [Source:HGNC Symbol;Acc:HGNC:6140]	protein_coding;retained_intron;processed_transcript	DOID:0014667(disease_of_metabolism);DOID:0050117(disease_by_infectious_agent);DOID:0050161(lower_respiratory_tract_disease);DOID:0050177(monogenic_disease);DOID:0050686(organ_system_cancer);DOID:0050687(cell_type_cancer);DOID:0050737(autosomal_recessive_disease);DOID:0050739(autosomal_genetic_disease);DOID:0060037(developmental_disorder_of_mental_health);DOID:0060040(pervasive_developmental_disor…	R-HSA-198941(VCAM1 binds Integrin alpha4beta1);R-HSA-199032(MADCAM1-1 binds Integrin alpha4beta7);R-HSA-202706(Integrin alpha4beta1 binds JAM2:JAM3);R-HSA-216050(Integrins alpha4beta1, alpha8beta1, alphaVbeta1, alphaVbeta3, alphaVbeta6 bind Fibronectin matrix);R-HSA-265429(THBS1 (Thrombospondin-1) binds Integrin alpha3beta1, alpha4beta1);R-HSA-2752118(SPP1 (osteopontin) binds Integrin alpha4beta1…	4.51596	4.55416	4.6003	8.89129	9.57113	10.2896	0.475459	-1.07261	2.30612e-27	1.27324e-24	down	yes
ENSG00000171303	KCNK3	3777	ENST00000302909	GO:0005216(ion channel activity);GO:0005252(open rectifier potassium channel activity);GO:0005267(potassium channel activity);GO:0005886(plasma membrane);GO:0005887(integral component of plasma membrane);GO:0006811(ion transport);GO:0006813(potassium ion transport);GO:0007268(chemical synaptic transmission);GO:0007420(brain development);GO:0008022(protein C-terminus binding);GO:0009410(response t…	04925(Aldosterone synthesis and secretion);04927(Cortisol synthesis and secretion);04934(Cushing syndrome)	NA	NA	potassium two pore domain channel subfamily K member 3 [Source:HGNC Symbol;Acc:HGNC:6278]	protein_coding	DOID:0050687(cell_type_cancer);DOID:0050828(artery_disease);DOID:0060056(hypersensitivity_reaction_disease);DOID:10763(hypertension);DOID:1287(cardiovascular_system_disease);DOID:14566(disease_of_cellular_proliferation);DOID:162(cancer);DOID:171(neuroectodermal_tumor);DOID:178(vascular_disease);DOID:2914(immune_system_disease);DOID:2994(germ_cell_cancer);DOID:3095(germ_cell_and_embryonal_cancer);…	R-HSA-1299318(Activation of TASK);R-HSA-5578910(KCNK dimers transport K+ from cytosol to extracellular region)	2.57747	2.63456	2.52136	0.804466	0.785829	0.888578	3.11972	1.64141	3.96178e-27	2.15208e-24	up	yes
ENSG00000176046	NUPR1	26471	ENST00000324873;ENST00000395641;ENST00000567646	GO:0002526(acute inflammatory response);GO:0003677(DNA binding);GO:0003682(chromatin binding);GO:0003713(transcription coactivator activity);GO:0005515(protein binding);GO:0005634(nucleus);GO:0005654(nucleoplasm);GO:0005737(cytoplasm);GO:0006473(protein acetylation);GO:0008285(negative regulation of cell population proliferation);GO:0008584(male gonad development);GO:0009636(response to toxic sub…	05202(Transcriptional misregulation in cancer);05202(Transcriptional misregulation in cancer)	NA	NA	nuclear protein 1, transcriptional regulator [Source:HGNC Symbol;Acc:HGNC:29990]	protein_coding;nonsense_mediated_decay	DOID:0050686(organ_system_cancer);DOID:114(heart_disease);DOID:1287(cardiovascular_system_disease);DOID:14566(disease_of_cellular_proliferation);DOID:162(cancer);DOID:170(endocrine_gland_cancer);DOID:1781(thyroid_cancer);DOID:3962(follicular_thyroid_carcinoma);DOID:3963(thyroid_carcinoma);DOID:3973(thyroid_medullary_carcinoma);DOID:4(disease);DOID:6000(congestive_heart_failure);DOID:7(disease_of_…	NA	3.05282	4.49589	3.12291	11.3029	10.5503	11.1959	0.322902	-1.63083	1.2362e-26	6.60855e-24	down	yes
ENSG00000198121	LPAR1	1902	ENST00000358883;ENST00000683809;ENST00000374431;ENST00000441240;ENST00000374430	GO:0001965(G-protein alpha-subunit binding);GO:0004930(G protein-coupled receptor activity);GO:0005515(protein binding);GO:0005543(phospholipid binding);GO:0005737(cytoplasm);GO:0005768(endosome);GO:0005886(plasma membrane);GO:0005887(integral component of plasma membrane);GO:0007165(signal transduction);GO:0007186(G protein-coupled receptor signaling pathway);GO:0007189(adenylate cyclase-activat…	04015(Rap1 signaling pathway);04072(Phospholipase D signaling pathway);04080(Neuroactive ligand-receptor interaction);04151(PI3K-Akt signaling pathway);04540(Gap junction);04810(Regulation of actin cytoskeleton);05130(Pathogenic Escherichia coli infection);05200(Pathways in cancer);05200(Pathways in cancer)	NA	NA	lysophosphatidic acid receptor 1 [Source:HGNC Symbol;Acc:HGNC:3166]	protein_coding	DOID:0050686(organ_system_cancer);DOID:0060072(benign_neoplasm);DOID:0060083(immune_system_cancer);DOID:0060084(cell_type_benign_neoplasm);DOID:0060100(musculoskeletal_system_cancer);DOID:0080001(bone_disease);DOID:1036(chronic_leukemia);DOID:1240(leukemia);DOID:14566(disease_of_cellular_proliferation);DOID:1612(breast_cancer);DOID:162(cancer);DOID:17(musculoskeletal_system_disease);DOID:201(conn…	R-HSA-379048(Liganded Gq/11-activating GPCRs act as GEFs for Gq/11);R-HSA-380073(Liganded Gi-activating GPCR acts as a GEF for Gi);R-HSA-419389(LPA-binding receptors bind LPA);R-HSA-749448(Liganded Gq-activating GPCRs bind inactive heterotrimeric Gq);R-HSA-749452(The Ligand:GPCR:Gq complex dissociates);R-HSA-749454(The Ligand:GPCR:Gi complex dissociates);R-HSA-749456(Liganded Gi-activating GPCRs …	2.72867	2.65856	3.21263	7.4673	7.25811	7.59382	0.385312	-1.3759	2.38191e-26	1.25344e-23	down	yes
ENSG00000225138	SLC9A3-AS1	100288152	ENST00000534918;ENST00000607286;ENST00000658086;ENST00000667376;ENST00000606074;ENST00000658225;ENST00000606288;ENST00000668009;ENST00000606319;ENST00000606107;ENST00000667998;ENST00000607005	NA	NA	NA	NA	SLC9A3 antisense RNA 1 [Source:HGNC Symbol;Acc:HGNC:40550]	retained_intron;lncRNA	NA	NA	5.30007	4.71421	5.17956	11.5459	11.4578	11.1394	0.445005	-1.16811	2.59524e-26	1.34469e-23	down	yes
ENSG00000065534	MYLK	4638	ENST00000360772;ENST00000686406;ENST00000685021;ENST00000689868;ENST00000688024;ENST00000690167;ENST00000514623;ENST00000692352;ENST00000346322;ENST00000689227;ENST00000504946;ENST00000686245;ENST00000464489;ENST00000687709;ENST00000685907;ENST00000690534;ENST00000418370;ENST00000686822;ENST00000693689;ENST00000360304;ENST00000692507;ENST00000689918;ENST00000515434;ENST00000689957;ENST00000690656…	GO:0000166(nucleotide binding);GO:0001725(stress fiber);GO:0003779(actin binding);GO:0004672(protein kinase activity);GO:0004674(protein serine/threonine kinase activity);GO:0004687(myosin light chain kinase activity);GO:0005515(protein binding);GO:0005516(calmodulin binding);GO:0005524(ATP binding);GO:0005737(cytoplasm);GO:0005829(cytosol);GO:0005856(cytoskeleton);GO:0005886(plasma membrane);GO:…	04020(Calcium signaling pathway);04022(cGMP-PKG signaling pathway);04270(Vascular smooth muscle contraction);04371(Apelin signaling pathway);04510(Focal adhesion);04611(Platelet activation);04810(Regulation of actin cytoskeleton);04921(Oxytocin signaling pathway);04971(Gastric acid secretion);04971(Gastric acid secretion)	K00907	EC:2.7.11.18	myosin light chain kinase [Source:HGNC Symbol;Acc:HGNC:7590]	protein_coding;retained_intron;nonsense_mediated_decay;processed_transcript	DOID:0050161(lower_respiratory_tract_disease);DOID:11162(respiratory_failure);DOID:11394(adult_respiratory_distress_syndrome);DOID:1176(bronchial_disease);DOID:12716(newborn_respiratory_distress_syndrome);DOID:14566(disease_of_cellular_proliferation);DOID:1579(respiratory_system_disease);DOID:162(cancer);DOID:225(syndrome);DOID:2320(obstructive_lung_disease);DOID:2841(asthma);DOID:4(disease);DOID…	R-HSA-445797(MYLK (MLCK) Active Calmodulin Binding);R-HSA-445813(Phosphorylation of Smooth Muscle Myosin Light Chains);R-HSA-5668978(MYLK (MLCK) phosphorylates MRLCs of the non-muscle myosin II complex);R-HSA-5668984(PAK1 or PAK2 phosphorylates MYLK)	0.295823	0.205241	0.305438	0.849289	0.889848	0.914422	0.303932	-1.71818	6.81292e-26	3.47655e-23	down	yes
ENSG00000164300	SERINC5	256987	ENST00000507668;ENST00000512972;ENST00000632581;ENST00000502747	GO:0002376(immune system process);GO:0005737(cytoplasm);GO:0005794(Golgi apparatus);GO:0005813(centrosome);GO:0005829(cytosol);GO:0005886(plasma membrane);GO:0006564(L-serine biosynthetic process);GO:0006629(lipid metabolic process);GO:0006658(phosphatidylserine metabolic process);GO:0006665(sphingolipid metabolic process);GO:0008654(phospholipid biosynthetic process);GO:0009597(detection of viru…	NA	NA	NA	serine incorporator 5 [Source:HGNC Symbol;Acc:HGNC:18825]	protein_coding;nonsense_mediated_decay;retained_intron	NA	R-HSA-8932980(SERINC3,5,(1,2,4) transport L-Ser from cytosol to plasma membrane)	1.13518	1.1169	1.48479	3.49543	3.79049	3.50561	0.346278	-1.53	8.47451e-26	4.25989e-23	down	yes
ENSG00000187498	COL4A1	1282	ENST00000375820;ENST00000543140;ENST00000650566;ENST00000648695;ENST00000615732;ENST00000474391;ENST00000467182;ENST00000649484;ENST00000648966;ENST00000648170;ENST00000649720;ENST00000650138;ENST00000650115;ENST00000647797;ENST00000649738;ENST00000647632	GO:0001525(angiogenesis);GO:0001569(branching involved in blood vessel morphogenesis);GO:0005201(extracellular matrix structural constituent);GO:0005515(protein binding);GO:0005576(extracellular region);GO:0005581(collagen trimer);GO:0005587(collagen type IV trimer);GO:0005604(basement membrane);GO:0005615(extracellular space);GO:0005788(endoplasmic reticulum lumen);GO:0007420(brain development);…	04151(PI3K-Akt signaling pathway);04510(Focal adhesion);04512(ECM-receptor interaction);04926(Relaxin signaling pathway);04933(AGE-RAGE signaling pathway in diabetic complications);04974(Protein digestion and absorption);05146(Amoebiasis);05165(Human papillomavirus infection);05200(Pathways in cancer);05222(Small cell lung cancer);05222(Small cell lung cancer)	NA	NA	collagen type IV alpha 1 chain [Source:HGNC Symbol;Acc:HGNC:2202]	protein_coding;retained_intron	DOID:0050687(cell_type_cancer);DOID:0050828(artery_disease);DOID:0080015(physical_disorder);DOID:1287(cardiovascular_system_disease);DOID:14566(disease_of_cellular_proliferation);DOID:162(cancer);DOID:178(vascular_disease);DOID:18(urinary_system_disease);DOID:1909(melanoma);DOID:225(syndrome);DOID:2490(congenital_nervous_system_abnormality);DOID:4626(hydranencephaly);DOID:4(disease);DOID:557(kidn…	R-HSA-1454757(Gelatin degradation by MMP1, 2, 3, 7, 8, 9, 12, 13);R-HSA-1564142(Collagen type IV degradation by MMP2,3,4,9,10,12);R-HSA-1650808(Prolyl 4-hydroxylase converts collagen prolines to 4-hydroxyprolines);R-HSA-1980233(Collagen prolyl 3-hydroxylase converts 4-Hyp collagen to 3,4-Hyp collagen);R-HSA-1981104(Procollagen lysyl hydroxylases convert collagen lysines to 5-hydroxylysines);R-HSA…	7.07929	4.67972	7.41407	19.0825	19.195	19.8071	0.330089	-1.59907	1.20677e-25	5.97689e-23	down	yes
ENSG00000182492	BGN	633	ENST00000331595;ENST00000431891	GO:0005201(extracellular matrix structural constituent);GO:0005515(protein binding);GO:0005539(glycosaminoglycan binding);GO:0005576(extracellular region);GO:0005615(extracellular space);GO:0005796(Golgi lumen);GO:0008150(biological_process);GO:0009986(cell surface);GO:0019800(peptide cross-linking via chondroitin 4-sulfate glycosaminoglycan);GO:0030021(extracellular matrix structural constituent…	NA	NA	NA	biglycan [Source:HGNC Symbol;Acc:HGNC:1044]	protein_coding	DOID:0050686(organ_system_cancer);DOID:0050828(artery_disease);DOID:0060083(immune_system_cancer);DOID:1036(chronic_leukemia);DOID:1037(lymphoblastic_leukemia);DOID:1040(chronic_lymphocytic_leukemia);DOID:10591(pre_eclampsia);DOID:10763(hypertension);DOID:10825(essential_hypertension);DOID:1240(leukemia);DOID:1287(cardiovascular_system_disease);DOID:14566(disease_of_cellular_proliferation);DOID:1…	R-HSA-1793176(DS is cleaved from its proteoglycan);R-HSA-1878002(XYLTs transfer Xyl to core protein);R-HSA-1889955(B3GAT dimers transfer GlcA to tetrasaccharide linker);R-HSA-1889978(B3GALT6 transfers Gal to the tetrasaccharide linker);R-HSA-1889981(B4GALT7 transfers Gal group to xylosyl-unit of the tetrasaccharide linker);R-HSA-1971482(The addition of GalNAc to the terminal glucuronate residue f…	1.58896	1.25305	1.243	6.42261	4.87506	5.12912	0.24868	-2.00764	1.54844e-25	7.55798e-23	down	yes
ENSG00000101307	SIRPB1	10326	ENST00000381605;ENST00000565775;ENST00000565076;ENST00000381603;ENST00000279477	GO:0005515(protein binding);GO:0005886(plasma membrane);GO:0005887(integral component of plasma membrane);GO:0007165(signal transduction);GO:0007166(cell surface receptor signaling pathway);GO:0009986(cell surface);GO:0016020(membrane);GO:0016021(integral component of membrane);GO:0030667(secretory granule membrane);GO:0050766(positive regulation of phagocytosis);GO:0050870(positive regulation of…	04380(Osteoclast differentiation);04380(Osteoclast differentiation)	NA	NA	signal regulatory protein beta 1 [Source:HGNC Symbol;Acc:HGNC:15928]	protein_coding;processed_transcript	DOID:150(disease_of_mental_health);DOID:1561(cognitive_disorder);DOID:2468(psychotic_disorder);DOID:4(disease);DOID:5419(schizophrenia)	R-HSA-210274(SIRP beta binds TYROBP);R-HSA-6798743(Exocytosis of secretory granule membrane proteins)	1.76693	1.62381	1.7887	0.536861	0.436487	0.535449	3.43283	1.7794	2.25505e-25	1.08497e-22	up	yes
ENSG00000167191	GPRC5B	51704	ENST00000300571;ENST00000562348;ENST00000568214;ENST00000562469;ENST00000569479;ENST00000569847;ENST00000566822	GO:0001664(G protein-coupled receptor binding);GO:0004930(G protein-coupled receptor activity);GO:0005615(extracellular space);GO:0005654(nucleoplasm);GO:0005730(nucleolus);GO:0005829(cytosol);GO:0005886(plasma membrane);GO:0007165(signal transduction);GO:0007186(G protein-coupled receptor signaling pathway);GO:0009986(cell surface);GO:0016020(membrane);GO:0016021(integral component of membrane);…	NA	NA	NA	G protein-coupled receptor class C group 5 member B [Source:HGNC Symbol;Acc:HGNC:13308]	protein_coding;retained_intron	NA	NA	0.200949	0.116307	0.135732	0.916213	0.96839	0.972651	0.15854	-2.65708	2.40759e-25	1.14204e-22	down	yes
ENSG00000179242	CDH4	1002	ENST00000614565	GO:0005509(calcium ion binding);GO:0005886(plasma membrane);GO:0005887(integral component of plasma membrane);GO:0007155(cell adhesion);GO:0007156(homophilic cell adhesion via plasma membrane adhesion molecules);GO:0007157(heterophilic cell-cell adhesion via plasma membrane cell adhesion molecules);GO:0007411(axon guidance);GO:0016020(membrane);GO:0016021(integral component of membrane);GO:001634…	04514(Cell adhesion molecules)	NA	NA	cadherin 4 [Source:HGNC Symbol;Acc:HGNC:1763]	protein_coding	NA	R-HSA-375140(CDO binds promyogenic cadherins);R-HSA-376117(JLP interacts with CDO complex);R-HSA-376119(Interaction of Bnip-2 with Cdc42);R-HSA-376121(Bnip2 interacts with CDO complex);R-HSA-419001(Connection of adjacent cells through calcium-dependent trans-dimerization of cadherin);R-HSA-419002(Interaction of cadherin with Beta/gamma catenin, alpha catenin and p120 catenin);R-HSA-448951(Activat…	0.833305	0.613937	0.77922	0.0828673	0.12096	0.0848948	7.71144	2.947	2.55058e-25	1.19307e-22	up	yes
ENSG00000152784	PRDM8	56978	ENST00000415738;ENST00000508061;ENST00000339711;ENST00000506547	GO:0003677(DNA binding);GO:0005515(protein binding);GO:0005634(nucleus);GO:0005654(nucleoplasm);GO:0006355(regulation of DNA-templated transcription);GO:0007399(nervous system development);GO:0008168(methyltransferase activity);GO:0014003(oligodendrocyte development);GO:0016604(nuclear body);GO:0016740(transferase activity);GO:0032259(methylation);GO:0046872(metal ion binding);GO:0046872(metal io…	NA	NA	NA	PR/SET domain 8 [Source:HGNC Symbol;Acc:HGNC:13993]	protein_coding;processed_transcript	NA	NA	2.91547	3.08509	3.00505	6.83735	6.86649	6.79373	0.43935	-1.18656	3.32348e-25	1.53331e-22	down	yes
ENSG00000076716	GPC4	2239	ENST00000370828	GO:0005515(protein binding);GO:0005576(extracellular region);GO:0005615(extracellular space);GO:0005634(nucleus);GO:0005796(Golgi lumen);GO:0005886(plasma membrane);GO:0009897(external side of plasma membrane);GO:0009966(regulation of signal transduction);GO:0009986(cell surface);GO:0016020(membrane);GO:0016055(Wnt signaling pathway);GO:0016477(cell migration);GO:0031225(anchored component of mem…	04310(Wnt signaling pathway)	NA	NA	glypican 4 [Source:HGNC Symbol;Acc:HGNC:4452]	protein_coding	NA	R-HSA-1667005(Heparanase (HPSE) cleaves heparan sulfate from its proteoglycan (lysosome));R-HSA-1678694(Heparanase 2 (HPSE2) binds heparan sulfate proteoglycans);R-HSA-1878002(XYLTs transfer Xyl to core protein);R-HSA-1889955(B3GAT dimers transfer GlcA to tetrasaccharide linker);R-HSA-1889978(B3GALT6 transfers Gal to the tetrasaccharide linker);R-HSA-1889981(B4GALT7 transfers Gal group to xylosyl…	0.122153	0.164618	0.174328	1.10302	0.98246	0.96663	0.151075	-2.72666	5.48928e-25	2.49829e-22	down	yes
ENSG00000147408	CSGALNACT1	55790	ENST00000517651;ENST00000692225;ENST00000454498;ENST00000695899;ENST00000695893;ENST00000522854;ENST00000524213;ENST00000523262;ENST00000695898;ENST00000695895;ENST00000522573;ENST00000523227;ENST00000397998;ENST00000332246;ENST00000695894	GO:0000139(Golgi membrane);GO:0001958(endochondral ossification);GO:0005515(protein binding);GO:0005794(Golgi apparatus);GO:0008376(acetylgalactosaminyltransferase activity);GO:0008955(peptidoglycan glycosyltransferase activity);GO:0015014(heparan sulfate proteoglycan biosynthetic process, polysaccharide chain biosynthetic process);GO:0015020(glucuronosyltransferase activity);GO:0016020(membrane)…	00532(Glycosaminoglycan biosynthesis - chondroitin sulfate / dermatan sulfate);01100(Metabolic pathways);01100(Metabolic pathways)	K00746	EC:2.4.1.174;EC:2.4.1.175	chondroitin sulfate N-acetylgalactosaminyltransferase 1 [Source:HGNC Symbol;Acc:HGNC:24290]	processed_transcript;protein_coding;nonsense_mediated_decay	NA	R-HSA-1971482(The addition of GalNAc to the terminal glucuronate residue forms chondroitin)	0.395063	0.277427	0.312443	1.3478	1.39746	1.25299	0.246341	-2.02127	1.30997e-24	5.88247e-22	down	yes
ENSG00000198910	L1CAM	3897	ENST00000361981;ENST00000474853;ENST00000370060;ENST00000484652;ENST00000370058;ENST00000616195;ENST00000496122;ENST00000458029;ENST00000420165;ENST00000460553;ENST00000370055;ENST00000439496;ENST00000455590;ENST00000491983;ENST00000407935	GO:0005515(protein binding);GO:0005886(plasma membrane);GO:0005925(focal adhesion);GO:0006935(chemotaxis);GO:0007155(cell adhesion);GO:0007156(homophilic cell adhesion via plasma membrane adhesion molecules);GO:0007160(cell-matrix adhesion);GO:0007399(nervous system development);GO:0007411(axon guidance);GO:0008046(axon guidance receptor activity);GO:0009986(cell surface);GO:0016020(membrane);GO:…	04360(Axon guidance);04514(Cell adhesion molecules);04514(Cell adhesion molecules)	NA	NA	L1 cell adhesion molecule [Source:HGNC Symbol;Acc:HGNC:6470]	protein_coding;retained_intron;processed_transcript	DOID:0050622(reproductive_organ_benign_neoplasm);DOID:0050686(organ_system_cancer);DOID:0050687(cell_type_cancer);DOID:0060037(developmental_disorder_of_mental_health);DOID:0060038(specific_developmental_disorder);DOID:0060072(benign_neoplasm);DOID:0060084(cell_type_benign_neoplasm);DOID:0060085(organ_system_benign_neoplasm);DOID:0060086(female_reproductive_organ_benign_neoplasm);DOID:0060095(ute…	R-HSA-373736(Shootin-1 links L1 and retrograde actin flow);R-HSA-374669(L1 binds NRP1);R-HSA-374672(Cis-heterodimerization of L1 and Axonin-1);R-HSA-374673(L1 binds RanBPM);R-HSA-374675(L1 dimer binds Ankyrin);R-HSA-374677(L1 binds ERM family members);R-HSA-374680(L1 trans-homophilic interaction);R-HSA-374681(L1 and NCAM1 engaged in cis-interaction);R-HSA-374683(Interaction of L1 with Neurocan);R…	4.36849	3.25792	4.49085	10.4461	10.8325	10.4765	0.381584	-1.38993	1.72319e-24	7.63621e-22	down	yes
ENSG00000189184	PCDH18	54510	ENST00000344876;ENST00000611581;ENST00000412923;ENST00000510305;ENST00000617302;ENST00000511115;ENST00000620262;ENST00000507846	GO:0005509(calcium ion binding);GO:0005515(protein binding);GO:0005886(plasma membrane);GO:0005887(integral component of plasma membrane);GO:0007155(cell adhesion);GO:0007156(homophilic cell adhesion via plasma membrane adhesion molecules);GO:0007399(nervous system development);GO:0007420(brain development);GO:0016020(membrane);GO:0016021(integral component of membrane);GO:0016021(integral compon…	NA	NA	NA	protocadherin 18 [Source:HGNC Symbol;Acc:HGNC:14268]	protein_coding;retained_intron;processed_transcript	NA	NA	2.8337	2.30753	2.89484	6.33412	6.52147	6.82278	0.40837	-1.29205	2.25706e-24	9.87214e-22	down	yes
ENSG00000089127	OAS1	4938	ENST00000681505;ENST00000681831;ENST00000553152;ENST00000452357;ENST00000681436;ENST00000679413;ENST00000550689;ENST00000681194;ENST00000202917;ENST00000680919;ENST00000551241;ENST00000681466;ENST00000549820;ENST00000553185;ENST00000550883;ENST00000681934;ENST00000679467	GO:0000166(nucleotide binding);GO:0001730(2'-5'-oligoadenylate synthetase activity);GO:0002376(immune system process);GO:0003723(RNA binding);GO:0003725(double-stranded RNA binding);GO:0005515(protein binding);GO:0005524(ATP binding);GO:0005576(extracellular region);GO:0005634(nucleus);GO:0005654(nucleoplasm);GO:0005737(cytoplasm);GO:0005739(mitochondrion);GO:0005783(endoplasmic reticulum);GO:000…	04621(NOD-like receptor signaling pathway);05160(Hepatitis C);05162(Measles);05164(Influenza A);05168(Herpes simplex virus 1 infection);05169(Epstein-Barr virus infection);05171(Coronavirus disease - COVID-19);05171(Coronavirus disease - COVID-19)	K14216	EC:2.7.7.84	2'-5'-oligoadenylate synthetase 1 [Source:HGNC Symbol;Acc:HGNC:8086]	nonsense_mediated_decay;retained_intron;protein_coding;processed_transcript	DOID:0014667(disease_of_metabolism);DOID:0050013(carbohydrate_metabolism_disease);DOID:0050117(disease_by_infectious_agent);DOID:0060158(acquired_metabolic_disease);DOID:1273(respiratory_syncytial_virus_infectious_disease);DOID:1883(hepatitis_C);DOID:2043(hepatitis_B);DOID:2237(hepatitis);DOID:225(syndrome);DOID:3118(hepatobiliary_disease);DOID:409(liver_disease);DOID:4194(glucose_metabolism_dise…	R-HSA-1015702(Expression of IFN-induced genes);R-HSA-1031716(Expression of IFNG-stimulated genes);R-HSA-8983671(OAS1 binds viral dsRNA);R-HSA-8983680(OAS1 produces oligoadenylates);R-HSA-8983688(OAS1 oligomerizes)	0.0983138	0.130294	0.120901	0.493012	0.59226	0.560085	0.212421	-2.235	2.50802e-24	1.08292e-21	down	yes
ENSG00000162631	NTNG1	22854,84628	ENST00000370074;ENST00000294649;ENST00000370067;ENST00000370068;ENST00000370073;ENST00000462149;ENST00000477948;ENST00000370066	GO:0005515(protein binding);GO:0005576(extracellular region);GO:0005886(plasma membrane);GO:0007399(nervous system development);GO:0007409(axonogenesis);GO:0009887(animal organ morphogenesis);GO:0009888(tissue development);GO:0010975(regulation of neuron projection development);GO:0016020(membrane);GO:0016477(cell migration);GO:0030154(cell differentiation);GO:0031225(anchored component of membra…	04360(Axon guidance);04514(Cell adhesion molecules);04514(Cell adhesion molecules)	NA	NA	netrin G1 [Source:HGNC Symbol;Acc:HGNC:23319]	protein_coding;retained_intron;processed_transcript	DOID:0060037(developmental_disorder_of_mental_health);DOID:0060040(pervasive_developmental_disorder);DOID:1206(Rett_syndrome);DOID:150(disease_of_mental_health);DOID:1561(cognitive_disorder);DOID:1826(epilepsy_syndrome);DOID:225(syndrome);DOID:2468(psychotic_disorder);DOID:3312(bipolar_disorder);DOID:331(central_nervous_system_disease);DOID:3324(mood_disorder);DOID:4(disease);DOID:5419(schizophre…	R-HSA-8940388(GPLD1 hydrolyses GPI-anchors from proteins)	0.0718973	0.140299	0.0910692	0.586033	0.707598	0.6841	0.15334	-2.70519	4.13212e-24	1.76159e-21	down	yes
ENSG00000196569	LAMA2	3908	ENST00000421865;ENST00000618192;ENST00000686577;ENST00000688799;ENST00000690858;ENST00000686599;ENST00000693425;ENST00000693461;ENST00000498257;ENST00000692206;ENST00000684985;ENST00000687590;ENST00000688198;ENST00000688150;ENST00000494137;ENST00000690881	GO:0005102(signaling receptor binding);GO:0005198(structural molecule activity);GO:0005201(extracellular matrix structural constituent);GO:0005576(extracellular region);GO:0005604(basement membrane);GO:0007155(cell adhesion);GO:0007411(axon guidance);GO:0007517(muscle organ development);GO:0009887(animal organ morphogenesis);GO:0009888(tissue development);GO:0016020(membrane);GO:0030155(regulatio…	04151(PI3K-Akt signaling pathway);04510(Focal adhesion);04512(ECM-receptor interaction);05145(Toxoplasmosis);05146(Amoebiasis);05165(Human papillomavirus infection);05200(Pathways in cancer);05222(Small cell lung cancer);05410(Hypertrophic cardiomyopathy);05412(Arrhythmogenic right ventricular cardiomyopathy);05414(Dilated cardiomyopathy);05416(Viral myocarditis);05416(Viral myocarditis)	NA	NA	laminin subunit alpha 2 [Source:HGNC Symbol;Acc:HGNC:6482]	protein_coding;retained_intron;processed_transcript	DOID:0060037(developmental_disorder_of_mental_health);DOID:0060038(specific_developmental_disorder);DOID:1059(intellectual_disability);DOID:14566(disease_of_cellular_proliferation);DOID:150(disease_of_mental_health);DOID:162(cancer);DOID:440(neuromuscular_disease);DOID:4(disease);DOID:7(disease_of_anatomical_entity);DOID:863(nervous_system_disease);DOID:870(neuropathy);DOID:913(atrophic_muscular_…	R-HSA-216048(Integrins alpha3beta1, alpha6beta4 bind laminin-332, 511, 521, (211, 221));R-HSA-216058(Integrin alpha7beta1 binds Laminin-211, 221, 411, 512, 521);R-HSA-2327803(Laminins bind Nidogens 1, 2);R-HSA-2328129(Dystroglycan binds Laminins and Dystrophin);R-HSA-2396083(Laminins bind galactosyl sulfatide and related sulfated glycolipids);R-HSA-2396124(AGRN binds Laminins with gamma-1 subunit…	0.427004	0.317297	0.453252	1.23401	1.08736	1.2704	0.333416	-1.5846	5.272e-24	2.21944e-21	down	yes
ENSG00000165029	ABCA1	19	ENST00000374736;ENST00000423487;ENST00000374733;ENST00000494467;ENST00000678995	GO:0000166(nucleotide binding);GO:0002790(peptide secretion);GO:0005102(signaling receptor binding);GO:0005319(lipid transporter activity);GO:0005515(protein binding);GO:0005524(ATP binding);GO:0005548(phospholipid transporter activity);GO:0005768(endosome);GO:0005789(endoplasmic reticulum membrane);GO:0005794(Golgi apparatus);GO:0005886(plasma membrane);GO:0005887(integral component of plasma me…	02010(ABC transporters);04975(Fat digestion and absorption);04979(Cholesterol metabolism);04979(Cholesterol metabolism)	NA	NA	ATP binding cassette subfamily A member 1 [Source:HGNC Symbol;Acc:HGNC:29]	protein_coding;processed_transcript	DOID:0014667(disease_of_metabolism);DOID:0050828(artery_disease);DOID:0060158(acquired_metabolic_disease);DOID:10652(Alzheimer's_disease);DOID:10763(hypertension);DOID:114(heart_disease);DOID:1184(nephrotic_syndrome);DOID:1287(cardiovascular_system_disease);DOID:1289(neurodegenerative_disease);DOID:13042(persistent_fetal_circulation_syndrome);DOID:1307(dementia);DOID:1387(hypolipoproteinemia);DOI…	R-HSA-1989765(Expression of ABCA1);R-HSA-216723(4xPALM-C-p-2S-ABCA1 tetramer transports CHOL from transport vesicle membrane to plasma membrane);R-HSA-216727(4xPALM-C-p-2S-ABCA1 tetramer binds APOA1);R-HSA-216757(4xPALM-C-p-2S-ABCA1 tetramer transports PL from transport vesicle membrane to plasma membrane);R-HSA-5682084(ZDHCC8 transfers PALM from PALM-CoA to ABCA1 tetramer);R-HSA-5682101(PKA phos…	1.23572	0.945037	1.37676	3.31166	3.5364	3.36897	0.348194	-1.52203	5.43768e-24	2.26094e-21	down	yes
ENSG00000151012	SLC7A11	23657,682	ENST00000280612;ENST00000509248	GO:0005515(protein binding);GO:0005791(rough endoplasmic reticulum);GO:0005856(cytoskeleton);GO:0005886(plasma membrane);GO:0006749(glutathione metabolic process);GO:0006865(amino acid transport);GO:0006979(response to oxidative stress);GO:0007420(brain development);GO:0008542(visual learning);GO:0009636(response to toxic substance);GO:0009986(cell surface);GO:0014070(response to organic cyclic c…	04216(Ferroptosis);04216(Ferroptosis)	NA	NA	solute carrier family 7 member 11 [Source:HGNC Symbol;Acc:HGNC:11059]	protein_coding;nonsense_mediated_decay	DOID:14566(disease_of_cellular_proliferation);DOID:162(cancer);DOID:331(central_nervous_system_disease);DOID:4724(brain_edema);DOID:4(disease);DOID:7(disease_of_anatomical_entity);DOID:863(nervous_system_disease);DOID:936(brain_disease)	R-HSA-375131(Basigin binds CD98 complex);R-HSA-378513(SLC7A11-mediated exchange of extracellular cysteine and cytosolic glutamate);R-HSA-9761841(AcK-NFE2L2-dependent SLC7A11 expression)	4.14661	3.23168	3.81081	8.72459	8.38211	10.3359	0.407728	-1.29432	1.05426e-23	4.33006e-21	down	yes
ENSG00000164122	ASB5	140458	ENST00000296525;ENST00000505299	GO:0005515(protein binding);GO:0005829(cytosol);GO:0016020(membrane);GO:0016021(integral component of membrane);GO:0016567(protein ubiquitination);GO:0035556(intracellular signal transduction);GO:0045732(positive regulation of protein catabolic process);GO:0045732(positive regulation of protein catabolic process)	NA	NA	NA	ankyrin repeat and SOCS box containing 5 [Source:HGNC Symbol;Acc:HGNC:17180]	protein_coding	NA	R-HSA-8952039(NEDD8:AcM-UBE2F binds CRL5 E3 ubiquitin ligase complex);R-HSA-8952044(AcM-UBE2F transfers NEDD8 to CRL5 E3 ubiquitin ligase complex);R-HSA-8955241(CAND1 binds cytosolic CRL E3 ubiquitin ligases);R-HSA-8955289(COMMDs displace CAND1 from cytosolic CRL E3 ubiquitin ligase complexes);R-HSA-8956040(COP9 signalosome deneddylates cytosolic CRL E3 ubiquitin ligase complexes);R-HSA-983140(Tr…	0.154015	0.221851	0.32124	1.63426	1.45535	1.59055	0.148949	-2.74711	2.35842e-23	9.56979e-21	down	yes
ENSG00000091409	ITGA6	3655	ENST00000442250;ENST00000409080;ENST00000684293;ENST00000470259;ENST00000264107;ENST00000412899;ENST00000475302;ENST00000469534;ENST00000416789;ENST00000497107;ENST00000409532	GO:0005178(integrin binding);GO:0005515(protein binding);GO:0005886(plasma membrane);GO:0005925(focal adhesion);GO:0007044(cell-substrate junction assembly);GO:0007155(cell adhesion);GO:0007160(cell-matrix adhesion);GO:0007229(integrin-mediated signaling pathway);GO:0008305(integrin complex);GO:0009897(external side of plasma membrane);GO:0009986(cell surface);GO:0010668(ectodermal cell different…	04151(PI3K-Akt signaling pathway);04510(Focal adhesion);04512(ECM-receptor interaction);04514(Cell adhesion molecules);04640(Hematopoietic cell lineage);04810(Regulation of actin cytoskeleton);05145(Toxoplasmosis);05165(Human papillomavirus infection);05200(Pathways in cancer);05222(Small cell lung cancer);05410(Hypertrophic cardiomyopathy);05412(Arrhythmogenic right ventricular cardiomyopathy);0…	NA	NA	integrin subunit alpha 6 [Source:HGNC Symbol;Acc:HGNC:6142]	protein_coding;retained_intron	DOID:0050686(organ_system_cancer);DOID:0050687(cell_type_cancer);DOID:0060039(autoimmune_disease_of_skin_and_connective_tissue);DOID:0060056(hypersensitivity_reaction_disease);DOID:0080001(bone_disease);DOID:0080005(bone_remodeling_disease);DOID:0080011(bone_resorption_disease);DOID:10155(intestinal_cancer);DOID:11476(osteoporosis);DOID:14566(disease_of_cellular_proliferation);DOID:1520(colon_car…	R-HSA-204434(BSG (basigin) binds Integrin alpha3beta1, alpha6beta1);R-HSA-216048(Integrins alpha3beta1, alpha6beta4 bind laminin-332, 511, 521, (211, 221));R-HSA-216051(Integrin alpha6beta1, alpha7beta1, alpha1beta1, alpha2beta1 bind laminin-111);R-HSA-2213192(Hemidesmosome formation);R-HSA-2467436(AGRN binds Integrins alphaVbeta1 (Other beta1-containing integrins));R-HSA-2731074(Syndecan-1 binds…	30.2466	24.6295	30.3078	12.322	12.324	12.5223	2.29184	1.19651	2.59019e-23	1.03851e-20	up	yes
ENSG00000198795	ZNF521	25925	ENST00000361524;ENST00000584787;ENST00000580488;ENST00000582584;ENST00000577461;ENST00000583398;ENST00000583005;ENST00000579111;ENST00000577775;ENST00000577720;ENST00000538137;ENST00000577801	GO:0000978(RNA polymerase II cis-regulatory region sequence-specific DNA binding);GO:0001228(DNA-binding transcription activator activity, RNA polymerase II-specific);GO:0003677(DNA binding);GO:0005515(protein binding);GO:0005634(nucleus);GO:0005654(nucleoplasm);GO:0006357(regulation of transcription by RNA polymerase II);GO:0019904(protein domain specific binding);GO:0030154(cell differentiation…	NA	NA	NA	zinc finger protein 521 [Source:HGNC Symbol;Acc:HGNC:24605]	protein_coding;processed_transcript;retained_intron	NA	R-HSA-8877922(BGLAP gene expression is stimulated by RUNX2, WWTR1 and RB1 and inhibited by AR, YAP1 and ZNF521);R-HSA-9008137(RUNX2 binds ZNF521 and HDAC3)	1.07387	0.741963	1.03451	2.86402	3.0729	3.11471	0.314899	-1.66704	7.07685e-23	2.80402e-20	down	yes
ENSG00000110852	CLEC2B	9976,51266	ENST00000538152;ENST00000228438;ENST00000540743;ENST00000539028	GO:0005515(protein binding);GO:0005886(plasma membrane);GO:0005887(integral component of plasma membrane);GO:0009897(external side of plasma membrane);GO:0016020(membrane);GO:0016021(integral component of membrane);GO:0030246(carbohydrate binding);GO:0042802(identical protein binding);GO:0042802(identical protein binding)	05167(Kaposi sarcoma-associated herpesvirus infection);05167(Kaposi sarcoma-associated herpesvirus infection)	NA	NA	C-type lectin domain family 2 member B [Source:HGNC Symbol;Acc:HGNC:2053]	protein_coding;retained_intron	NA	R-HSA-5685608(CLEC2B binds KLRF1 dimer)	0.0523857	0	0.0481771	1.25857	0.906862	1.46742	0.0276815	-5.17493	8.00535e-23	3.13503e-20	down	yes
ENSG00000110092	CCND1	595	ENST00000227507;ENST00000535993;ENST00000539241;ENST00000542367;ENST00000545484;ENST00000536559	GO:0000079(regulation of cyclin-dependent protein serine/threonine kinase activity);GO:0000082(G1/S transition of mitotic cell cycle);GO:0000122(negative regulation of transcription by RNA polymerase II);GO:0000307(cyclin-dependent protein kinase holoenzyme complex);GO:0000320(re-entry into mitotic cell cycle);GO:0001889(liver development);GO:0001934(positive regulation of protein phosphorylation…	01522(Endocrine resistance);04068(FoxO signaling pathway);04110(Cell cycle);04115(p53 signaling pathway);04151(PI3K-Akt signaling pathway);04152(AMPK signaling pathway);04218(Cellular senescence);04310(Wnt signaling pathway);04340(Hedgehog signaling pathway);04371(Apelin signaling pathway);04390(Hippo signaling pathway);04510(Focal adhesion);04530(Tight junction);04630(JAK-STAT signaling pathway)…	NA	NA	cyclin D1 [Source:HGNC Symbol;Acc:HGNC:1582]	protein_coding;retained_intron	DOID:0014667(disease_of_metabolism);DOID:0050155(sensory_system_disease);DOID:0050161(lower_respiratory_tract_disease);DOID:0050177(monogenic_disease);DOID:0050615(respiratory_system_cancer);DOID:0050622(reproductive_organ_benign_neoplasm);DOID:0050624(gastrointestinal_system_benign_neoplasm);DOID:0050686(organ_system_cancer);DOID:0050687(cell_type_cancer);DOID:0050736(autosomal_dominant_disease)…	R-HSA-1226094(Cyclin D:Cdk4/6 mediated phosphorylation of p130 (RBL2) and dissociation of phosphorylated p130 (RBL2) from DP1:E2F4/5 complex);R-HSA-1226095(Cyclin D:CDK4/6 mediated phosphorylation of p107 (RBL1) and dissociation of phosphorylated p107 (p-RBL1) from DP1:E2F4 complex);R-HSA-1912416(NOTCH1 gene transcription);R-HSA-3215385(CDK4 in CCND1:CDK4:PRMT5:WDR77 phosphorylates WDR77);R-HSA-3…	54.4372	47.0238	51.4458	24.1121	25.1594	24.684	2.06755	1.04792	1.13669e-22	4.40029e-20	up	yes
ENSG00000215788	TNFRSF25	8718	ENST00000473343;ENST00000513135;ENST00000453260;ENST00000485036;ENST00000647810;ENST00000453341;ENST00000475730;ENST00000510563;ENST00000481401;ENST00000356876;ENST00000414040;ENST00000377782;ENST00000480393;ENST00000469691	GO:0005031(tumor necrosis factor receptor activity);GO:0005515(protein binding);GO:0005576(extracellular region);GO:0005829(cytosol);GO:0005886(plasma membrane);GO:0005887(integral component of plasma membrane);GO:0006915(apoptotic process);GO:0007165(signal transduction);GO:0007166(cell surface receptor signaling pathway);GO:0016020(membrane);GO:0016021(integral component of membrane);GO:0033209…	04060(Cytokine-cytokine receptor interaction);04060(Cytokine-cytokine receptor interaction)	NA	NA	TNF receptor superfamily member 25 [Source:HGNC Symbol;Acc:HGNC:11910]	retained_intron;nonsense_mediated_decay;protein_coding;processed_transcript	DOID:0050828(artery_disease);DOID:0080001(bone_disease);DOID:1287(cardiovascular_system_disease);DOID:178(vascular_disease);DOID:17(musculoskeletal_system_disease);DOID:1936(atherosclerosis);DOID:2348(arteriosclerotic_cardiovascular_disease);DOID:2349(arteriosclerosis);DOID:3342(bone_inflammation_disease);DOID:4(disease);DOID:7148(rheumatoid_arthritis);DOID:7(disease_of_anatomical_entity);DOID:84…	R-HSA-5693012(TNFSF15 binds TNFRSF25)	3.67802	4.58753	4.14162	1.35382	1.4588	1.29402	3.02124	1.59514	1.99924e-22	7.6514e-20	up	yes
ENSG00000135749	PCNX2	80003	ENST00000258229;ENST00000344698;ENST00000430153;ENST00000484347;ENST00000519530;ENST00000484041;ENST00000475463;ENST00000324142;ENST00000429988;ENST00000498302;ENST00000462233;ENST00000496675;ENST00000490102;ENST00000520463;ENST00000488780;ENST00000496510;ENST00000522067;ENST00000497623	GO:0003674(molecular_function);GO:0005575(cellular_component);GO:0008150(biological_process);GO:0016020(membrane);GO:0016021(integral component of membrane);GO:0016021(integral component of membrane)	NA	NA	NA	pecanex 2 [Source:HGNC Symbol;Acc:HGNC:8736]	protein_coding;retained_intron;nonsense_mediated_decay;processed_transcript	NA	NA	0.494627	0.370428	0.503989	1.52869	1.24814	1.57176	0.314825	-1.66738	2.36408e-22	8.89024e-20	down	yes
ENSG00000170962	PDGFD	80310	ENST00000393158;ENST00000302251	GO:0000139(Golgi membrane);GO:0005161(platelet-derived growth factor receptor binding);GO:0005576(extracellular region);GO:0005615(extracellular space);GO:0005788(endoplasmic reticulum lumen);GO:0008083(growth factor activity);GO:0008284(positive regulation of cell population proliferation);GO:0014068(positive regulation of phosphatidylinositol 3-kinase signaling);GO:0016020(membrane);GO:0030335(…	01521(EGFR tyrosine kinase inhibitor resistance);04010(MAPK signaling pathway);04014(Ras signaling pathway);04015(Rap1 signaling pathway);04020(Calcium signaling pathway);04072(Phospholipase D signaling pathway);04151(PI3K-Akt signaling pathway);04510(Focal adhesion);04540(Gap junction);04810(Regulation of actin cytoskeleton);05215(Prostate cancer);05218(Melanoma);05231(Choline metabolism in canc…	NA	NA	platelet derived growth factor D [Source:HGNC Symbol;Acc:HGNC:30620]	protein_coding	DOID:0050686(organ_system_cancer);DOID:0050687(cell_type_cancer);DOID:0050828(artery_disease);DOID:10283(prostate_cancer);DOID:10286(prostate_carcinoma);DOID:10952(nephritis);DOID:1287(cardiovascular_system_disease);DOID:14566(disease_of_cellular_proliferation);DOID:162(cancer);DOID:170(endocrine_gland_cancer);DOID:178(vascular_disease);DOID:1793(pancreatic_cancer);DOID:18(urinary_system_disease)…	R-HSA-382053(Translocation of PDGF from ER to Golgi);R-HSA-382057(Release of novel PDGFs as latent factors);R-HSA-382061(Extracellular processing of novel PDGFs)	0.20962	0.22956	0.161554	1.65328	1.31509	1.03354	0.150112	-2.73589	2.37573e-22	8.89024e-20	down	yes
ENSG00000161267	BDH1	622	ENST00000495285;ENST00000392378;ENST00000392379;ENST00000483920;ENST00000651856;ENST00000468710;ENST00000477015;ENST00000434143;ENST00000445160;ENST00000455876;ENST00000432819;ENST00000476764;ENST00000492681;ENST00000446746;ENST00000479425	GO:0003824(catalytic activity);GO:0003858(3-hydroxybutyrate dehydrogenase activity);GO:0005739(mitochondrion);GO:0005743(mitochondrial inner membrane);GO:0005759(mitochondrial matrix);GO:0006629(lipid metabolic process);GO:0008152(metabolic process);GO:0016020(membrane);GO:0016491(oxidoreductase activity);GO:0099617(matrix side of mitochondrial inner membrane);GO:0099617(matrix side of mitochondr…	00072(Synthesis and degradation of ketone bodies);00650(Butanoate metabolism);01100(Metabolic pathways);01100(Metabolic pathways)	K00019	EC:1.1.1.30	3-hydroxybutyrate dehydrogenase 1 [Source:HGNC Symbol;Acc:HGNC:1027]	retained_intron;protein_coding;processed_transcript;nonsense_mediated_decay	NA	R-HSA-73912(acetoacetic acid + NADH + H+ <=> beta-hydroxybutyrate + NAD+);R-HSA-73920(D-beta hydroxybutyrate+NAD+ <=> acetoacetate+NADH+H+)	3.24487	3.47841	3.36514	1.51648	1.52056	1.52273	2.21249	1.14567	2.44266e-22	9.04027e-20	up	yes
ENSG00000065809	FAM107B	83641	ENST00000181796;ENST00000491458;ENST00000468747;ENST00000475858;ENST00000471815;ENST00000378467;ENST00000492700;ENST00000474143;ENST00000489100;ENST00000468492;ENST00000481209;ENST00000495292;ENST00000494865;ENST00000478076;ENST00000496330;ENST00000622567	NA	NA	NA	NA	family with sequence similarity 107 member B [Source:HGNC Symbol;Acc:HGNC:23726]	protein_coding;processed_transcript;retained_intron;nonsense_mediated_decay	NA	NA	1.44228	1.99201	1.76193	4.86516	4.26824	4.8381	0.371916	-1.42695	2.54819e-22	9.3283e-20	down	yes
ENSG00000113657	DPYSL3	1809	ENST00000398514;ENST00000343218;ENST00000508042	GO:0005515(protein binding);GO:0005615(extracellular space);GO:0005737(cytoplasm);GO:0005829(cytosol);GO:0010975(regulation of neuron projection development);GO:0010976(positive regulation of neuron projection development);GO:0010977(negative regulation of neuron projection development);GO:0016787(hydrolase activity);GO:0016810(hydrolase activity, acting on carbon-nitrogen (but not peptide) bonds…	NA	NA	NA	dihydropyrimidinase like 3 [Source:HGNC Symbol;Acc:HGNC:3015]	protein_coding;retained_intron	DOID:14566(disease_of_cellular_proliferation);DOID:162(cancer);DOID:225(syndrome);DOID:4(disease)	R-HSA-399944(Phosphorylation of CRMPs by Cdk5);R-HSA-399947(Tyrosine phosphorylation of CRMPs by Fes);R-HSA-399951(Phosphorylation of CRMPs by GSK3beta)	0.485964	0.518945	0.445339	1.57828	1.37218	1.65912	0.314616	-1.66834	4.7636e-22	1.72509e-19	down	yes
ENSG00000131203	IDO1	3620	ENST00000518237;ENST00000523779;ENST00000519154;ENST00000521480;ENST00000253513;ENST00000521636;ENST00000522495	GO:0002376(immune system process);GO:0002666(positive regulation of T cell tolerance induction);GO:0002678(positive regulation of chronic inflammatory response);GO:0002830(positive regulation of type 2 immune response);GO:0004833(tryptophan 2,3-dioxygenase activity);GO:0005737(cytoplasm);GO:0005829(cytosol);GO:0006569(tryptophan catabolic process);GO:0006954(inflammatory response);GO:0007565(fema…	00380(Tryptophan metabolism);01100(Metabolic pathways);01240(Biosynthesis of cofactors);05143(African trypanosomiasis);05143(African trypanosomiasis)	K00463	EC:1.13.11.52	indoleamine 2,3-dioxygenase 1 [Source:HGNC Symbol;Acc:HGNC:6059]	protein_coding;retained_intron;nonsense_mediated_decay	DOID:0050117(disease_by_infectious_agent);DOID:0050161(lower_respiratory_tract_disease);DOID:0050338(primary_bacterial_infectious_disease);DOID:0050589(inflammatory_bowel_disease);DOID:0050686(organ_system_cancer);DOID:0050687(cell_type_cancer);DOID:0050828(artery_disease);DOID:0060049(autoimmune_disease_of_urogenital_tract);DOID:0060056(hypersensitivity_reaction_disease);DOID:0060083(immune_syst…	R-HSA-198563(IDO1 dioxygenates L-Trp to NFK)	0.52409	0.771857	0.641821	2.51949	2.54406	2.51957	0.255537	-1.9684	5.06951e-22	1.81634e-19	down	yes
ENSG00000164692	COL1A2	1278	ENST00000297268;ENST00000478215;ENST00000481570;ENST00000467931;ENST00000492110;ENST00000473573;ENST00000497316;ENST00000464916;ENST00000488298;ENST00000461525;ENST00000469732;ENST00000488121	GO:0001501(skeletal system development);GO:0001568(blood vessel development);GO:0002020(protease binding);GO:0005201(extracellular matrix structural constituent);GO:0005515(protein binding);GO:0005576(extracellular region);GO:0005581(collagen trimer);GO:0005584(collagen type I trimer);GO:0005615(extracellular space);GO:0005783(endoplasmic reticulum);GO:0005788(endoplasmic reticulum lumen);GO:0007…	04151(PI3K-Akt signaling pathway);04510(Focal adhesion);04512(ECM-receptor interaction);04611(Platelet activation);04926(Relaxin signaling pathway);04933(AGE-RAGE signaling pathway in diabetic complications);04974(Protein digestion and absorption);05146(Amoebiasis);05165(Human papillomavirus infection);05205(Proteoglycans in cancer);05205(Proteoglycans in cancer)	NA	NA	collagen type I alpha 2 chain [Source:HGNC Symbol;Acc:HGNC:2198]	protein_coding;retained_intron	DOID:0050686(organ_system_cancer);DOID:0050687(cell_type_cancer);DOID:0050828(artery_disease);DOID:0060056(hypersensitivity_reaction_disease);DOID:0080001(bone_disease);DOID:0080006(bone_development_disease);DOID:10534(stomach_cancer);DOID:1091(tooth_disease);DOID:10941(intracranial_aneurysm);DOID:12347(osteogenesis_imperfecta);DOID:1287(cardiovascular_system_disease);DOID:13089(intracranial_arte…	R-HSA-114563(Collagen type I binds integrin alpha1beta1, alpha2beta1, alpha10beta1);R-HSA-114577(Binding of GPVI:Fc Epsilon R1 gamma receptor complex with collagen);R-HSA-114600(Fyn/Lyn-mediated phosphorylation of FcR1 gamma);R-HSA-114670(GPIb-IX-V binds to vWF:Collagen complex);R-HSA-114671(vWF binds to collagen);R-HSA-139842(Binding of Syk tyrosine kinase);R-HSA-1454757(Gelatin degradation by M…	7.22493	6.87082	7.22248	3.13369	2.71109	3.44252	2.29542	1.19876	5.18772e-22	1.83913e-19	up	yes
ENSG00000237515	SHISA9	729993	ENST00000423335;ENST00000558583;ENST00000639941;ENST00000482916	GO:0005886(plasma membrane);GO:0008328(ionotropic glutamate receptor complex);GO:0014069(postsynaptic density);GO:0016020(membrane);GO:0016021(integral component of membrane);GO:0030054(cell junction);GO:0030165(PDZ domain binding);GO:0032281(AMPA glutamate receptor complex);GO:0032591(dendritic spine membrane);GO:0042995(cell projection);GO:0045202(synapse);GO:0045211(postsynaptic membrane);GO:0…	NA	NA	NA	shisa family member 9 [Source:HGNC Symbol;Acc:HGNC:37231]	protein_coding;processed_transcript	NA	NA	0.236207	0.140757	0.184122	0.878383	0.759392	0.896663	0.221385	-2.17537	5.30819e-22	1.86224e-19	down	yes
ENSG00000185885	IFITM1	8519	ENST00000408968;ENST00000680588;ENST00000679353;ENST00000681938;ENST00000680299;ENST00000681702;ENST00000681577;ENST00000680699;ENST00000328221;ENST00000680870;ENST00000680342;ENST00000679765	GO:0001503(ossification);GO:0002376(immune system process);GO:0005515(protein binding);GO:0005764(lysosome);GO:0005765(lysosomal membrane);GO:0005886(plasma membrane);GO:0007166(cell surface receptor signaling pathway);GO:0008285(negative regulation of cell population proliferation);GO:0009615(response to virus);GO:0016020(membrane);GO:0016021(integral component of membrane);GO:0030336(negative r…	04662(B cell receptor signaling pathway);04662(B cell receptor signaling pathway)	NA	NA	interferon induced transmembrane protein 1 [Source:HGNC Symbol;Acc:HGNC:5412]	protein_coding;nonsense_mediated_decay	DOID:0050117(disease_by_infectious_agent);DOID:0050686(organ_system_cancer);DOID:0050687(cell_type_cancer);DOID:0060083(immune_system_cancer);DOID:1036(chronic_leukemia);DOID:120(female_reproductive_organ_cancer);DOID:1240(leukemia);DOID:14566(disease_of_cellular_proliferation);DOID:162(cancer);DOID:1749(squamous_cell_carcinoma);DOID:193(reproductive_organ_cancer);DOID:225(syndrome);DOID:2531(hem…	R-HSA-1015702(Expression of IFN-induced genes);R-HSA-199518(C3d-complexed antigen binds to complement receptor)	0.517031	0.618783	0.485769	3.42589	2.57718	3.11517	0.17784	-2.49135	7.03944e-22	2.44414e-19	down	yes
ENSG00000130600	H19	283120	ENST00000414790;ENST00000411861;ENST00000412788;ENST00000447298;ENST00000431095;ENST00000417089;ENST00000436715;ENST00000701032	NA	NA	NA	NA	H19 imprinted maternally expressed transcript [Source:HGNC Symbol;Acc:HGNC:4713]	lncRNA;retained_intron	NA	NA	0	0	0	2.06975	2.32274	2.86357	4.13447e-05	-14.5619	1.02802e-21	3.53293e-19	down	yes
ENSG00000143850	PLEKHA6	22874	ENST00000272203;ENST00000637508;ENST00000564627;ENST00000672625;ENST00000414478;ENST00000485632	GO:0005515(protein binding);GO:0005515(protein binding)	NA	NA	NA	pleckstrin homology domain containing A6 [Source:HGNC Symbol;Acc:HGNC:17053]	protein_coding;processed_transcript	NA	R-HSA-8870489(PLEKHA4,(5,6) bind PI3P)	0.0889021	0.0651682	0.114699	0.601049	0.504559	0.54572	0.162759	-2.61919	1.19984e-21	4.05913e-19	down	yes
ENSG00000185745	IFIT1	3434	ENST00000546318;ENST00000371804	GO:0002376(immune system process);GO:0003723(RNA binding);GO:0005515(protein binding);GO:0005737(cytoplasm);GO:0005829(cytosol);GO:0009615(response to virus);GO:0019060(intracellular transport of viral protein in host cell);GO:0032091(negative regulation of protein binding);GO:0043657(host cell);GO:0045070(positive regulation of viral genome replication);GO:0045071(negative regulation of viral ge…	05160(Hepatitis C);05160(Hepatitis C)	NA	NA	interferon induced protein with tetratricopeptide repeats 1 [Source:HGNC Symbol;Acc:HGNC:5407]	protein_coding	NA	R-HSA-1015702(Expression of IFN-induced genes);R-HSA-1169406(ISGylation of host proteins);R-HSA-1678841(Regulation of protein ISGylation by ISG15 deconjugating enzyme USP18)	1.35394	1.55072	1.43739	3.65325	3.54846	3.76672	0.395868	-1.33691	1.20524e-21	4.05913e-19	down	yes
ENSG00000182871	COL18A1	80781	ENST00000342220;ENST00000651438;ENST00000473212;ENST00000359759;ENST00000355480;ENST00000423214;ENST00000459895	GO:0001525(angiogenesis);GO:0001886(endothelial cell morphogenesis);GO:0005201(extracellular matrix structural constituent);GO:0005515(protein binding);GO:0005576(extracellular region);GO:0005581(collagen trimer);GO:0005604(basement membrane);GO:0005615(extracellular space);GO:0005788(endoplasmic reticulum lumen);GO:0007155(cell adhesion);GO:0007601(visual perception);GO:0008285(negative regulati…	04974(Protein digestion and absorption);04974(Protein digestion and absorption)	NA	NA	collagen type XVIII alpha 1 chain [Source:HGNC Symbol;Acc:HGNC:2195]	protein_coding;retained_intron;processed_transcript	DOID:0050117(disease_by_infectious_agent);DOID:0050161(lower_respiratory_tract_disease);DOID:0050615(respiratory_system_cancer);DOID:0050686(organ_system_cancer);DOID:0060083(immune_system_cancer);DOID:0070004(myeloma);DOID:1036(chronic_leukemia);DOID:1037(lymphoblastic_leukemia);DOID:1040(chronic_lymphocytic_leukemia);DOID:10652(Alzheimer's_disease);DOID:12365(malaria);DOID:1240(leukemia);DOID:1…	R-HSA-1592278(Autocatalytic activation of proMMP2);R-HSA-1604722(Activation of proMMP9 by proteases);R-HSA-1604732(Autocatalytic activation of proMMP13);R-HSA-1650808(Prolyl 4-hydroxylase converts collagen prolines to 4-hydroxyprolines);R-HSA-1980233(Collagen prolyl 3-hydroxylase converts 4-Hyp collagen to 3,4-Hyp collagen);R-HSA-1981104(Procollagen lysyl hydroxylases convert collagen lysines to …	12.6658	10.2644	12.5599	26.3002	27.3612	24.0445	0.456724	-1.13061	1.33787e-21	4.46121e-19	down	yes
ENSG00000196139	AKR1C3	8644	ENST00000380554;ENST00000605322;ENST00000603484;ENST00000605149;ENST00000603312;ENST00000480822;ENST00000480697	GO:0001523(retinoid metabolic process);GO:0001758(retinal dehydrogenase activity);GO:0004032(alditol:NADP+ 1-oxidoreductase activity);GO:0004033(aldo-keto reductase (NADP) activity);GO:0004303(estradiol 17-beta-dehydrogenase activity);GO:0004745(NAD-retinol dehydrogenase activity);GO:0005634(nucleus);GO:0005737(cytoplasm);GO:0005829(cytosol);GO:0006629(lipid metabolic process);GO:0006693(prostagl…	00140(Steroid hormone biosynthesis);00590(Arachidonic acid metabolism);00790(Folate biosynthesis);01100(Metabolic pathways);04913(Ovarian steroidogenesis);04913(Ovarian steroidogenesis)	K04119	EC:1.1.1.188;EC:1.1.1.213;EC:1.1.1.357;EC:1.1.1.51	aldo-keto reductase family 1 member C3 [Source:HGNC Symbol;Acc:HGNC:386]	protein_coding;retained_intron;processed_transcript	DOID:0050686(organ_system_cancer);DOID:0050687(cell_type_cancer);DOID:0060083(immune_system_cancer);DOID:10283(prostate_cancer);DOID:10286(prostate_carcinoma);DOID:11612(polycystic_ovary_syndrome);DOID:1240(leukemia);DOID:14566(disease_of_cellular_proliferation);DOID:15(reproductive_system_disease);DOID:162(cancer);DOID:1749(squamous_cell_carcinoma);DOID:1923(sex_differentiation_disease);DOID:193…	R-HSA-192036(5Beta-cholesten-7alpha, 12alpha-diol-3-one is reduced to 5beta-cholestan-3alpha, 7alpha, 12alpha-triol);R-HSA-192160(5beta-cholestan-7alpha-ol-3-one is reduced to 5beta-cholestan-3alpha, 7alpha-diol);R-HSA-193758(5beta-cholestan-7alpha,24(S)-diol-3-one is reduced to 5beta-cholestan-3alpha,7alpha,24(S)-triol);R-HSA-193781(5Beta-cholestan-7alpha,12alpha,24(S)-triol-3-one is reduced to …	0.104508	0.194425	0.307242	1.66117	1.63513	1.65896	0.12233	-3.03116	1.96939e-21	6.50267e-19	down	yes
ENSG00000129951	PLPPR3	79948	ENST00000359894;ENST00000520876;ENST00000519502;ENST00000517665	GO:0005887(integral component of plasma membrane);GO:0006644(phospholipid metabolic process);GO:0007165(signal transduction);GO:0008195(phosphatidate phosphatase activity);GO:0016020(membrane);GO:0016021(integral component of membrane);GO:0042577(lipid phosphatase activity);GO:0046839(phospholipid dephosphorylation);GO:0046839(phospholipid dephosphorylation)	NA	NA	NA	phospholipid phosphatase related 3 [Source:HGNC Symbol;Acc:HGNC:23497]	protein_coding	NA	R-HSA-6797630(LRPP4(LRPP1-3,5) hydrolyse LPA)	1.26915	1.6533	1.43481	4.39696	4.57392	4.2929	0.328508	-1.606	5.15016e-21	1.684e-18	down	yes
ENSG00000137965	IFI44	10561	ENST00000370747;ENST00000470323;ENST00000485662;ENST00000495254;ENST00000446486;ENST00000476911;ENST00000438486;ENST00000467790;ENST00000472152	GO:0005515(protein binding);GO:0005737(cytoplasm);GO:0006955(immune response);GO:0009615(response to virus);GO:0009617(response to bacterium);GO:0009617(response to bacterium)	NA	NA	NA	interferon induced protein 44 [Source:HGNC Symbol;Acc:HGNC:16938]	protein_coding;processed_transcript;retained_intron	DOID:4(disease)	NA	1.42399	1.93651	1.28397	6.06864	5.06102	7.69182	0.246764	-2.01879	5.40365e-21	1.7499e-18	down	yes
ENSG00000125730	C3	718	ENST00000245907;ENST00000695655;ENST00000695692;ENST00000596179;ENST00000594936;ENST00000594005;ENST00000695690;ENST00000598805;ENST00000599899;ENST00000602053;ENST00000602229;ENST00000596238;ENST00000600744;ENST00000695653;ENST00000695651;ENST00000599668;ENST00000596548;ENST00000595577;ENST00000601475;ENST00000600763	GO:0001798(positive regulation of type IIa hypersensitivity);GO:0001934(positive regulation of protein phosphorylation);GO:0001970(positive regulation of activation of membrane attack complex);GO:0002376(immune system process);GO:0004866(endopeptidase inhibitor activity);GO:0005102(signaling receptor binding);GO:0005515(protein binding);GO:0005576(extracellular region);GO:0005615(extracellular sp…	04080(Neuroactive ligand-receptor interaction);04145(Phagosome);04610(Complement and coagulation cascades);05131(Shigellosis);05133(Pertussis);05134(Legionellosis);05140(Leishmaniasis);05142(Chagas disease);05150(Staphylococcus aureus infection);05152(Tuberculosis);05167(Kaposi sarcoma-associated herpesvirus infection);05168(Herpes simplex virus 1 infection);05171(Coronavirus disease - COVID-19);…	NA	NA	complement C3 [Source:HGNC Symbol;Acc:HGNC:1318]	protein_coding;nonsense_mediated_decay;retained_intron;processed_transcript	DOID:0014667(disease_of_metabolism);DOID:0050117(disease_by_infectious_agent);DOID:0050155(sensory_system_disease);DOID:0050338(primary_bacterial_infectious_disease);DOID:0050686(organ_system_cancer);DOID:0050828(artery_disease);DOID:0060056(hypersensitivity_reaction_disease);DOID:0060158(acquired_metabolic_disease);DOID:0080014(chromosomal_disease);DOID:104(bacterial_infectious_disease);DOID:106…	R-HSA-1006143(CD46 binds C3b);R-HSA-166817(Cleavage of C3 by C3 convertases);R-HSA-173636(Formation of classic pathway C5 convertase);R-HSA-173680(Activation of C5);R-HSA-173739(Spontaneous hydrolysis of C3 thioester);R-HSA-173740(Factor B binds to C3(H2O));R-HSA-173745(Factor D cleaves C3(H2O)-bound Factor B);R-HSA-173754(Properdin stabilizes C3b:Bb bound to cell surfaces);R-HSA-174551(Formation…	0.75409	0.662616	0.901241	1.95735	2.13141	2.07237	0.376221	-1.41035	6.45624e-21	2.07085e-18	down	yes
ENSG00000101384	JAG1	182	ENST00000254958;ENST00000423891;ENST00000488480;ENST00000617965;ENST00000613518;ENST00000612857;ENST00000617357;ENST00000620743;ENST00000622545	GO:0001525(angiogenesis);GO:0001709(cell fate determination);GO:0001953(negative regulation of cell-matrix adhesion);GO:0001974(blood vessel remodeling);GO:0002011(morphogenesis of an epithelial sheet);GO:0002085(inhibition of neuroepithelial cell differentiation);GO:0002456(T cell mediated immunity);GO:0003180(aortic valve morphogenesis);GO:0003184(pulmonary valve morphogenesis);GO:0003215(cardi…	01522(Endocrine resistance);04330(Notch signaling pathway);04371(Apelin signaling pathway);04658(Th1 and Th2 cell differentiation);04668(TNF signaling pathway);05165(Human papillomavirus infection);05200(Pathways in cancer);05224(Breast cancer);05224(Breast cancer)	NA	NA	jagged canonical Notch ligand 1 [Source:HGNC Symbol;Acc:HGNC:6188]	protein_coding;processed_transcript;retained_intron;nonsense_mediated_decay	DOID:0014667(disease_of_metabolism);DOID:0050013(carbohydrate_metabolism_disease);DOID:0050117(disease_by_infectious_agent);DOID:0050686(organ_system_cancer);DOID:0050687(cell_type_cancer);DOID:0060083(immune_system_cancer);DOID:0060158(acquired_metabolic_disease);DOID:0070004(myeloma);DOID:0080001(bone_disease);DOID:1115(sarcoma);DOID:114(heart_disease);DOID:120(female_reproductive_organ_cancer)…	R-HSA-157100(NOTCH3 binds JAG1);R-HSA-157629(NOTCH2-ligand complex is cleaved to produce NEXT2);R-HSA-157632(Complex of NOTCH1 with its ligand is cleaved to produce NEXT1);R-HSA-1980042(NOTCH1 binds JAG1);R-HSA-1980056(JAG1 binds NOTCH2);R-HSA-1980074(Ubiquitination of DLL/JAG ligands upon binding to NOTCH1);R-HSA-1980138(NOTCH1 binds DLL/JAG ligand in cis);R-HSA-2172172(Ubiquitination of DLL/JAG…	3.29881	2.28718	3.16882	7.11074	7.52601	7.52227	0.39509	-1.33975	9.19284e-21	2.92081e-18	down	yes
ENSG00000179862	CITED4	163732	ENST00000372638	GO:0003713(transcription coactivator activity);GO:0005634(nucleus);GO:0005654(nucleoplasm);GO:0005737(cytoplasm);GO:0006355(regulation of DNA-templated transcription);GO:0043627(response to estrogen);GO:0045893(positive regulation of DNA-templated transcription)	NA	NA	NA	Cbp/p300 interacting transactivator with Glu/Asp rich carboxy-terminal domain 4 [Source:HGNC Symbol;Acc:HGNC:18696]	protein_coding	NA	R-HSA-8864307(TFAP2 homo- and heterodimers bind CITED and EP300/CREBBP)	4.55997	6.39212	4.43751	0.749036	0.496982	0.211333	10.56	3.40054	1.41856e-20	4.46502e-18	up	yes
ENSG00000171388	APLN	8862	ENST00000429967	GO:0001525(angiogenesis);GO:0005102(signaling receptor binding);GO:0005179(hormone activity);GO:0005576(extracellular region);GO:0005615(extracellular space);GO:0006955(immune response);GO:0007165(signal transduction);GO:0007369(gastrulation);GO:0007595(lactation);GO:0010629(negative regulation of gene expression);GO:0031704(apelin receptor binding);GO:0040037(negative regulation of fibroblast gr…	04080(Neuroactive ligand-receptor interaction);04371(Apelin signaling pathway)	NA	NA	apelin [Source:HGNC Symbol;Acc:HGNC:16665]	protein_coding	NA	R-HSA-374337(Apelin receptor binds to apelin);R-HSA-380073(Liganded Gi-activating GPCR acts as a GEF for Gi);R-HSA-749454(The Ligand:GPCR:Gi complex dissociates);R-HSA-749456(Liganded Gi-activating GPCRs bind inactive heterotrimeric G-protein Gi)	15.7086	15.8057	16.0784	7.85759	7.02433	7.05103	2.16992	1.11764	1.76863e-20	5.51535e-18	up	yes
ENSG00000187134	AKR1C1	1645	ENST00000380872;ENST00000477661;ENST00000476100;ENST00000380859;ENST00000442997	GO:0001523(retinoid metabolic process);GO:0004032(alditol:NADP+ 1-oxidoreductase activity);GO:0004033(aldo-keto reductase (NADP) activity);GO:0004303(estradiol 17-beta-dehydrogenase activity);GO:0005515(protein binding);GO:0005737(cytoplasm);GO:0005829(cytosol);GO:0006629(lipid metabolic process);GO:0006693(prostaglandin metabolic process);GO:0006805(xenobiotic metabolic process);GO:0007586(diges…	00140(Steroid hormone biosynthesis);00980(Metabolism of xenobiotics by cytochrome P450);00980(Metabolism of xenobiotics by cytochrome P450)	K00212	EC:1.1.1.149;EC:1.1.1.357;EC:1.3.1.20	aldo-keto reductase family 1 member C1 [Source:HGNC Symbol;Acc:HGNC:384]	protein_coding;processed_transcript	DOID:0050686(organ_system_cancer);DOID:0050687(cell_type_cancer);DOID:14566(disease_of_cellular_proliferation);DOID:162(cancer);DOID:1749(squamous_cell_carcinoma);DOID:305(carcinoma);DOID:3119(gastrointestinal_system_cancer);DOID:3571(liver_cancer);DOID:4(disease);DOID:684(hepatocellular_carcinoma);DOID:686(liver_carcinoma)	R-HSA-192036(5Beta-cholesten-7alpha, 12alpha-diol-3-one is reduced to 5beta-cholestan-3alpha, 7alpha, 12alpha-triol);R-HSA-192160(5beta-cholestan-7alpha-ol-3-one is reduced to 5beta-cholestan-3alpha, 7alpha-diol);R-HSA-193758(5beta-cholestan-7alpha,24(S)-diol-3-one is reduced to 5beta-cholestan-3alpha,7alpha,24(S)-triol);R-HSA-193781(5Beta-cholestan-7alpha,12alpha,24(S)-triol-3-one is reduced to …	0.166553	0.138935	0.155541	0.704202	0.661146	0.618044	0.232445	-2.10504	1.92545e-20	5.94929e-18	down	yes
ENSG00000021826	CPS1	1373,1589	ENST00000233072;ENST00000673630;ENST00000470791;ENST00000497163;ENST00000479988;ENST00000645825;ENST00000467353	GO:0000050(urea cycle);GO:0000166(nucleotide binding);GO:0001889(liver development);GO:0003824(catalytic activity);GO:0004087(carbamoyl-phosphate synthase (ammonia) activity);GO:0004088(carbamoyl-phosphate synthase (glutamine-hydrolyzing) activity);GO:0004175(endopeptidase activity);GO:0005509(calcium ion binding);GO:0005515(protein binding);GO:0005524(ATP binding);GO:0005543(phospholipid binding…	00220(Arginine biosynthesis);00250(Alanine, aspartate and glutamate metabolism);00910(Nitrogen metabolism);01100(Metabolic pathways);01200(Carbon metabolism);01230(Biosynthesis of amino acids);01230(Biosynthesis of amino acids)	K01948	EC:6.3.4.16	carbamoyl-phosphate synthase 1 [Source:HGNC Symbol;Acc:HGNC:2323]	protein_coding;retained_intron;processed_transcript	DOID:0050686(organ_system_cancer);DOID:0050828(artery_disease);DOID:10763(hypertension);DOID:1287(cardiovascular_system_disease);DOID:14566(disease_of_cellular_proliferation);DOID:162(cancer);DOID:178(vascular_disease);DOID:3119(gastrointestinal_system_cancer);DOID:3571(liver_cancer);DOID:4(disease);DOID:684(hepatocellular_carcinoma);DOID:686(liver_carcinoma);DOID:7(disease_of_anatomical_entity)	R-HSA-70555(2 ATP + NH4+ + HCO3- => 2 ADP + orthophosphate + carbamoyl phosphate [mitochondrial])	0.247404	0.169393	0.204601	0.772288	0.737532	1.0165	0.24597	-2.02345	2.82257e-20	8.56407e-18	down	yes
ENSG00000131018	SYNE1	23345	ENST00000347037;ENST00000367256;ENST00000535896;ENST00000474655;ENST00000423061;ENST00000468937;ENST00000367248;ENST00000495090;ENST00000472563;ENST00000498751;ENST00000478916;ENST00000461872;ENST00000367257;ENST00000469439;ENST00000471834;ENST00000489156;ENST00000367251;ENST00000671915;ENST00000367253;ENST00000672154;ENST00000454018;ENST00000481502;ENST00000448038;ENST00000540663;ENST00000409694…	GO:0000932(P-body);GO:0003723(RNA binding);GO:0003779(actin binding);GO:0005515(protein binding);GO:0005521(lamin binding);GO:0005634(nucleus);GO:0005635(nuclear envelope);GO:0005640(nuclear outer membrane);GO:0005654(nucleoplasm);GO:0005730(nucleolus);GO:0005737(cytoplasm);GO:0005794(Golgi apparatus);GO:0005813(centrosome);GO:0005856(cytoskeleton);GO:0006997(nucleus organization);GO:0007030(Golg…	NA	NA	NA	spectrin repeat containing nuclear envelope protein 1 [Source:HGNC Symbol;Acc:HGNC:17089]	processed_transcript;retained_intron;protein_coding;nonsense_mediated_decay	DOID:14566(disease_of_cellular_proliferation);DOID:162(cancer);DOID:440(neuromuscular_disease);DOID:4(disease);DOID:7(disease_of_anatomical_entity);DOID:863(nervous_system_disease);DOID:870(neuropathy);DOID:913(atrophic_muscular_disease);DOID:9884(muscular_dystrophy)	R-HSA-912408(Telomeres cluster at the nuclear membrane)	3.69621	2.24025	3.96288	0.910879	0.974767	1.14613	3.2652	1.70717	6.7062e-20	2.01659e-17	up	yes
ENSG00000170485	NPAS2	4862	ENST00000495559;ENST00000335681;ENST00000474550;ENST00000433408;ENST00000427413;ENST00000492373;ENST00000448812;ENST00000471974;ENST00000451740	GO:0000785(chromatin);GO:0000978(RNA polymerase II cis-regulatory region sequence-specific DNA binding);GO:0000981(DNA-binding transcription factor activity, RNA polymerase II-specific);GO:0003677(DNA binding);GO:0003700(DNA-binding transcription factor activity);GO:0005515(protein binding);GO:0005634(nucleus);GO:0005654(nucleoplasm);GO:0005667(transcription regulator complex);GO:0005737(cytoplas…	04710(Circadian rhythm);04710(Circadian rhythm)	NA	NA	neuronal PAS domain protein 2 [Source:HGNC Symbol;Acc:HGNC:7895]	retained_intron;protein_coding;processed_transcript	DOID:14566(disease_of_cellular_proliferation);DOID:162(cancer);DOID:4(disease)	R-HSA-1368065(Expression of NPAS2);R-HSA-1368133(Expression of RORA (ROR-alpha));R-HSA-1368889(Expression of NAMPT (NamPRT, PBEF, Visfatin));R-HSA-400228(BMAL1 binds CLOCK,NPAS2 forming BMAL1:CLOCK,NPAS2 heterodimer);R-HSA-400256(CRY:PER heterodimer binds the BMAL1:CLOCK/NPAS2 heterodimer);R-HSA-421320(BMAL1:CLOCK,NPAS2 heterodimer is phosphorylated and translocates to the nucleus);R-HSA-549355(C…	0.074661	0.126289	0.0574831	0.510633	0.496434	0.529979	0.168136	-2.5723	8.64583e-20	2.57684e-17	down	yes
ENSG00000181104	F2R	2149	ENST00000319211;ENST00000505600	GO:0001965(G-protein alpha-subunit binding);GO:0002248(connective tissue replacement involved in inflammatory response wound healing);GO:0003105(negative regulation of glomerular filtration);GO:0004930(G protein-coupled receptor activity);GO:0005102(signaling receptor binding);GO:0005515(protein binding);GO:0005576(extracellular region);GO:0005769(early endosome);GO:0005770(late endosome);GO:0005…	04015(Rap1 signaling pathway);04020(Calcium signaling pathway);04024(cAMP signaling pathway);04072(Phospholipase D signaling pathway);04080(Neuroactive ligand-receptor interaction);04151(PI3K-Akt signaling pathway);04610(Complement and coagulation cascades);04611(Platelet activation);04810(Regulation of actin cytoskeleton);05130(Pathogenic Escherichia coli infection);05200(Pathways in cancer);052…	NA	NA	coagulation factor II thrombin receptor [Source:HGNC Symbol;Acc:HGNC:3537]	protein_coding	DOID:0050117(disease_by_infectious_agent);DOID:0050161(lower_respiratory_tract_disease);DOID:0050686(organ_system_cancer);DOID:0050687(cell_type_cancer);DOID:0050828(artery_disease);DOID:0060083(immune_system_cancer);DOID:0060100(musculoskeletal_system_cancer);DOID:10155(intestinal_cancer);DOID:1036(chronic_leukemia);DOID:10534(stomach_cancer);DOID:120(female_reproductive_organ_cancer);DOID:1240(…	R-HSA-379048(Liganded Gq/11-activating GPCRs act as GEFs for Gq/11);R-HSA-389463(Proteinase-activated receptors can bind thrombin);R-HSA-418091(F2R binds ARRB1);R-HSA-418158(SRC-1 is activated (in F2R:ARRB1:MAPKs:SRC-1));R-HSA-418163(Activated SRC-1 activates MAPKs (in F2R:ARRB1:MAPKs:active SRC-1));R-HSA-418170(F2R:ARRB1 binds MAPKs, SRC-1);R-HSA-418172(F2R binds ARRB2);R-HSA-418176(F2R:ARRB2 bi…	2.85666	3.03341	3.3169	6.59718	6.92199	6.69963	0.455367	-1.1349	1.17898e-19	3.48305e-17	down	yes
ENSG00000141753	IGFBP4	3487	ENST00000269593	GO:0000165(MAPK cascade);GO:0001558(regulation of cell growth);GO:0005102(signaling receptor binding);GO:0005515(protein binding);GO:0005520(insulin-like growth factor binding);GO:0005576(extracellular region);GO:0005615(extracellular space);GO:0005788(endoplasmic reticulum lumen);GO:0006954(inflammatory response);GO:0007165(signal transduction);GO:0010906(regulation of glucose metabolic process)…	NA	NA	NA	insulin like growth factor binding protein 4 [Source:HGNC Symbol;Acc:HGNC:5473]	protein_coding	DOID:0050686(organ_system_cancer);DOID:0050687(cell_type_cancer);DOID:10283(prostate_cancer);DOID:14566(disease_of_cellular_proliferation);DOID:162(cancer);DOID:1909(melanoma);DOID:193(reproductive_organ_cancer);DOID:263(kidney_cancer);DOID:3068(glioblastoma_multiforme);DOID:3069(astrocytoma);DOID:3070(malignant_glioma);DOID:3856(male_reproductive_organ_cancer);DOID:3996(urinary_system_cancer);DO…	R-HSA-381518(PAAP-A proteolyzes IGF:IGFBP4);R-HSA-381543(IGFBP4 binds IGF forming IGF:IGFBP4);R-HSA-8952289(FAM20C phosphorylates FAM20C substrates)	9.22044	12.0797	9.57086	22.2256	24.0173	23.653	0.441671	-1.17896	1.23972e-19	3.63065e-17	down	yes
ENSG00000168079	SCARA5	286133	ENST00000354914;ENST00000380385;ENST00000524352;ENST00000518030	GO:0005044(scavenger receptor activity);GO:0005515(protein binding);GO:0005886(plasma membrane);GO:0005887(integral component of plasma membrane);GO:0006811(ion transport);GO:0006879(cellular iron ion homeostasis);GO:0006897(endocytosis);GO:0009897(external side of plasma membrane);GO:0009986(cell surface);GO:0016020(membrane);GO:0016021(integral component of membrane);GO:0034605(cellular respons…	NA	NA	NA	scavenger receptor class A member 5 [Source:HGNC Symbol;Acc:HGNC:28701]	protein_coding	NA	R-HSA-2187266(SCARA5 binds ligands);R-HSA-2299677(SCARA5:ligand is endocytosed)	0.0755043	0.105804	0.0956997	0.700288	0.639957	0.975216	0.119634	-3.0633	1.34604e-19	3.90352e-17	down	yes
ENSG00000136378	ADAMTS7	11173	ENST00000388820;ENST00000565793;ENST00000569934;ENST00000566303;ENST00000568712	GO:0001503(ossification);GO:0002062(chondrocyte differentiation);GO:0004222(metalloendopeptidase activity);GO:0005515(protein binding);GO:0005576(extracellular region);GO:0005788(endoplasmic reticulum lumen);GO:0006029(proteoglycan metabolic process);GO:0006508(proteolysis);GO:0008233(peptidase activity);GO:0008237(metallopeptidase activity);GO:0009986(cell surface);GO:0016787(hydrolase activity)…	NA	NA	NA	ADAM metallopeptidase with thrombospondin type 1 motif 7 [Source:HGNC Symbol;Acc:HGNC:223]	protein_coding;retained_intron;processed_transcript	DOID:0080001(bone_disease);DOID:17(musculoskeletal_system_disease);DOID:3342(bone_inflammation_disease);DOID:4(disease);DOID:7(disease_of_anatomical_entity);DOID:848(arthritis)	R-HSA-5173005(B3GALTL transfers glucose to O-fucosyl-proteins);R-HSA-5173192(POFUT2 transfers fucose to TSR domain-containing proteins);R-HSA-6785565(Defective B3GALTL does not transfer glucose to O-fucosyl-proteins)	2.99647	2.35046	2.96692	0.891138	1.01432	0.72455	3.16116	1.66045	1.35607e-19	3.90352e-17	up	yes
ENSG00000272398	CD24	100133941	ENST00000606017;ENST00000622315;ENST00000615659;ENST00000619133;ENST00000621311;ENST00000610952	GO:0001666(response to hypoxia);GO:0001775(cell activation);GO:0001959(regulation of cytokine-mediated signaling pathway);GO:0002237(response to molecule of bacterial origin);GO:0002768(immune response-regulating cell surface receptor signaling pathway);GO:0005515(protein binding);GO:0005886(plasma membrane);GO:0007155(cell adhesion);GO:0007204(positive regulation of cytosolic calcium ion concent…	04640(Hematopoietic cell lineage);04640(Hematopoietic cell lineage)	NA	NA	CD24 molecule [Source:HGNC Symbol;Acc:HGNC:1645]	protein_coding;processed_transcript	DOID:0014667(disease_of_metabolism);DOID:0050013(carbohydrate_metabolism_disease);DOID:0050615(respiratory_system_cancer);DOID:0050686(organ_system_cancer);DOID:0050687(cell_type_cancer);DOID:0050828(artery_disease);DOID:0060056(hypersensitivity_reaction_disease);DOID:0060083(immune_system_cancer);DOID:0060100(musculoskeletal_system_cancer);DOID:0060158(acquired_metabolic_disease);DOID:1037(lymph…	R-HSA-437234(Heat-Stable Antigen binds L1)	17.8917	22.9234	18.3659	39.0329	42.1812	42.4248	0.478659	-1.06293	3.63415e-19	1.03724e-16	down	yes
ENSG00000101680	LAMA1	284217	ENST00000579014;ENST00000389658;ENST00000492048;ENST00000488089;ENST00000484335;ENST00000585178	GO:0002011(morphogenesis of an epithelial sheet);GO:0005102(signaling receptor binding);GO:0005201(extracellular matrix structural constituent);GO:0005515(protein binding);GO:0005576(extracellular region);GO:0005604(basement membrane);GO:0005606(laminin-1 complex);GO:0005608(laminin-3 complex);GO:0005615(extracellular space);GO:0005911(cell-cell junction);GO:0006468(protein phosphorylation);GO:00…	04151(PI3K-Akt signaling pathway);04510(Focal adhesion);04512(ECM-receptor interaction);05145(Toxoplasmosis);05146(Amoebiasis);05165(Human papillomavirus infection);05200(Pathways in cancer);05222(Small cell lung cancer);05410(Hypertrophic cardiomyopathy);05412(Arrhythmogenic right ventricular cardiomyopathy);05414(Dilated cardiomyopathy);05416(Viral myocarditis);05416(Viral myocarditis)	NA	NA	laminin subunit alpha 1 [Source:HGNC Symbol;Acc:HGNC:6481]	retained_intron;protein_coding	DOID:225(syndrome);DOID:4(disease)	R-HSA-216051(Integrin alpha6beta1, alpha7beta1, alpha1beta1, alpha2beta1 bind laminin-111);R-HSA-2327803(Laminins bind Nidogens 1, 2);R-HSA-2328129(Dystroglycan binds Laminins and Dystrophin);R-HSA-2328145(Laminin-111 binds collagen type IV);R-HSA-2396083(Laminins bind galactosyl sulfatide and related sulfated glycolipids);R-HSA-2396124(AGRN binds Laminins with gamma-1 subunit);R-HSA-2426355(NTN4…	0	0	0	0.287273	0.276512	0.256704	0.000365635	-11.4173	3.94028e-19	1.11517e-16	down	yes
ENSG00000197406	DIO3	1735	ENST00000700173;ENST00000510508	GO:0001666(response to hypoxia);GO:0004800(thyroxine 5'-deiodinase activity);GO:0005768(endosome);GO:0005886(plasma membrane);GO:0006915(apoptotic process);GO:0010008(endosome membrane);GO:0016020(membrane);GO:0016021(integral component of membrane);GO:0016491(oxidoreductase activity);GO:0033798(thyroxine 5-deiodinase activity);GO:0040018(positive regulation of multicellular organism growth);GO:0…	04919(Thyroid hormone signaling pathway);04919(Thyroid hormone signaling pathway)	K07754	EC:1.21.99.3	iodothyronine deiodinase 3 [Source:HGNC Symbol;Acc:HGNC:2885]	protein_coding	DOID:0080001(bone_disease);DOID:17(musculoskeletal_system_disease);DOID:3342(bone_inflammation_disease);DOID:4(disease);DOID:7(disease_of_anatomical_entity);DOID:8398(osteoarthritis);DOID:848(arthritis)	R-HSA-350869(Thyroxine is deiodinated to reverse triiodothyronine (RT3))	0.770695	1.21182	1.02602	3.62183	4.02094	3.69384	0.265383	-1.91385	4.63062e-19	1.29962e-16	down	yes
ENSG00000132207	SLX1A	548593	ENST00000251303;ENST00000565081;ENST00000564268;ENST00000563616;ENST00000345535	GO:0000724(double-strand break repair via homologous recombination);GO:0004518(nuclease activity);GO:0004519(endonuclease activity);GO:0005515(protein binding);GO:0005634(nucleus);GO:0005654(nucleoplasm);GO:0006281(DNA repair);GO:0006310(DNA recombination);GO:0006974(cellular response to DNA damage stimulus);GO:0008821(crossover junction endodeoxyribonuclease activity);GO:0010792(DNA double-stran…	03460(Fanconi anemia pathway);03460(Fanconi anemia pathway)	NA	NA	SLX1 homolog A, structure-specific endonuclease subunit [Source:HGNC Symbol;Acc:HGNC:20922]	protein_coding;retained_intron	NA	R-HSA-5686475(SLX1A:SLX4 binds MUS81:EME1,(MUS81:EME2));R-HSA-5693584(Cleavage of Holliday junctions by GEN1 or SLX1A:SLX4:MUS81:EME1,(MUS81:EME2));R-HSA-6785732(DNA nucleases bind monoubiquitinated ID2 complex);R-HSA-6785986(DNA nucleases unhook the interstrand crosslink (ICL))	7.09114	6.79186	4.67027	1.85032	1.5488	1.88096	3.51382	1.81304	5.64915e-19	1.57238e-16	up	yes
ENSG00000154027	AK5	26289	ENST00000354567;ENST00000317704;ENST00000524494;ENST00000344720;ENST00000465146;ENST00000530826;ENST00000478255;ENST00000466114;ENST00000466393;ENST00000531672;ENST00000469394	GO:0000166(nucleotide binding);GO:0004017(adenylate kinase activity);GO:0004550(nucleoside diphosphate kinase activity);GO:0005524(ATP binding);GO:0005737(cytoplasm);GO:0005829(cytosol);GO:0006139(nucleobase-containing compound metabolic process);GO:0006165(nucleoside diphosphate phosphorylation);GO:0006172(ADP biosynthetic process);GO:0006173(dADP biosynthetic process);GO:0009117(nucleotide meta…	00230(Purine metabolism);00730(Thiamine metabolism);01100(Metabolic pathways);01240(Biosynthesis of cofactors);01240(Biosynthesis of cofactors)	K00939	EC:2.7.4.3	adenylate kinase 5 [Source:HGNC Symbol;Acc:HGNC:365]	protein_coding;processed_transcript;retained_intron	NA	R-HSA-110137((d)ADP or (d)CDP + ADP <=> (d)AMP or (d)CMP + ATP);R-HSA-110138(AK5,7,8,9 phosphorylates (d)NMPs to (d)NDPs)	2.45376	2.76763	2.51233	0.924951	1.01811	1.0981	2.54301	1.34654	5.86396e-19	1.61879e-16	up	yes
ENSG00000253368	TRNP1	388610,7207,7217,7218	ENST00000522111;ENST00000531285	GO:0000791(euchromatin);GO:0003677(DNA binding);GO:0005634(nucleus);GO:0007049(cell cycle);GO:0007399(nervous system development);GO:0021696(cerebellar cortex morphogenesis);GO:0042127(regulation of cell population proliferation);GO:0051726(regulation of cell cycle);GO:0061351(neural precursor cell proliferation);GO:0061351(neural precursor cell proliferation)	NA	NA	NA	TMF1 regulated nuclear protein 1 [Source:HGNC Symbol;Acc:HGNC:34348]	protein_coding	NA	NA	5.80997	8.47046	5.98056	2.10721	1.67287	1.69546	3.70027	1.88763	7.73067e-19	2.11676e-16	up	yes
ENSG00000106366	SERPINE1	5054	ENST00000223095	GO:0001525(angiogenesis);GO:0002020(protease binding);GO:0004867(serine-type endopeptidase inhibitor activity);GO:0005102(signaling receptor binding);GO:0005515(protein binding);GO:0005576(extracellular region);GO:0005615(extracellular space);GO:0005886(plasma membrane);GO:0010466(negative regulation of peptidase activity);GO:0010469(regulation of signaling receptor activity);GO:0010757(negative …	04066(HIF-1 signaling pathway);04115(p53 signaling pathway);04218(Cellular senescence);04371(Apelin signaling pathway);04390(Hippo signaling pathway);04610(Complement and coagulation cascades);04933(AGE-RAGE signaling pathway in diabetic complications);05142(Chagas disease)	NA	NA	serpin family E member 1 [Source:HGNC Symbol;Acc:HGNC:8583]	protein_coding	DOID:0014667(disease_of_metabolism);DOID:0050013(carbohydrate_metabolism_disease);DOID:0050117(disease_by_infectious_agent);DOID:0050155(sensory_system_disease);DOID:0050161(lower_respiratory_tract_disease);DOID:0050177(monogenic_disease);DOID:0050338(primary_bacterial_infectious_disease);DOID:0050621(respiratory_system_benign_neoplasm);DOID:0050686(organ_system_cancer);DOID:0050687(cell_type_can…	R-HSA-158795(fibrin multimer, crosslinked:tissue plasminogen activator (one-chain) + plasminogen activator inhibitor 1 -> fibrin multimer, crosslinked:tissue plasminogen activator (one-chain):plasminogen activator inhibitor 1);R-HSA-158800(fibrin multimer, crosslinked:tissue plasminogen activator (two-chain) + plasminogen activator inhibitor 1 -> fibrin multimer, crosslinked:tissue plasminogen ac…	0.710138	1.27908	0.818987	3.77119	3.46579	3.67994	0.257234	-1.95885	8.15305e-19	2.21441e-16	down	yes
ENSG00000102287	GABRE	2564	ENST00000486255;ENST00000491339;ENST00000483564;ENST00000465405;ENST00000441219;ENST00000370328;ENST00000476016;ENST00000489333;ENST00000495862;ENST00000462018;ENST00000474932;ENST00000417300	GO:0004888(transmembrane signaling receptor activity);GO:0004890(GABA-A receptor activity);GO:0005216(ion channel activity);GO:0005230(extracellular ligand-gated ion channel activity);GO:0005237(inhibitory extracellular ligand-gated ion channel activity);GO:0005254(chloride channel activity);GO:0005886(plasma membrane);GO:0005887(integral component of plasma membrane);GO:0006811(ion transport);GO…	04080(Neuroactive ligand-receptor interaction);04723(Retrograde endocannabinoid signaling);04727(GABAergic synapse);05032(Morphine addiction);05033(Nicotine addiction);05033(Nicotine addiction)	NA	NA	gamma-aminobutyric acid type A receptor subunit epsilon [Source:HGNC Symbol;Acc:HGNC:4085]	retained_intron;processed_transcript;nonsense_mediated_decay;protein_coding	NA	NA	0.224319	0.2009	0.261635	0.785882	0.736958	0.819744	0.293203	-1.77003	1.40894e-18	3.79613e-16	down	yes
ENSG00000204767	INSYN2B	100131897	ENST00000377365;ENST00000523970	NA	NA	NA	NA	inhibitory synaptic factor family member 2B [Source:HGNC Symbol;Acc:HGNC:37271]	protein_coding;processed_transcript	NA	NA	2.09295	1.46931	2.02409	0.381214	0.55236	0.495847	3.90812	1.96647	1.65561e-18	4.42534e-16	up	yes
ENSG00000151468	CCDC3	83643	ENST00000378825;ENST00000378839	GO:0005576(extracellular region);GO:0005783(endoplasmic reticulum);GO:0008610(lipid biosynthetic process);GO:0010629(negative regulation of gene expression);GO:0010804(negative regulation of tumor necrosis factor-mediated signaling pathway);GO:0045600(positive regulation of fat cell differentiation);GO:0045833(negative regulation of lipid metabolic process);GO:0046889(positive regulation of lipid…	NA	NA	NA	coiled-coil domain containing 3 [Source:HGNC Symbol;Acc:HGNC:23813]	protein_coding	NA	NA	0.142302	0.16512	0.125227	0.797191	0.926435	1.01831	0.15779	-2.66392	3.97722e-18	1.04647e-15	down	yes
ENSG00000134871	COL4A2	1284	ENST00000360467;ENST00000483683;ENST00000648222;ENST00000649951;ENST00000619688;ENST00000617564;ENST00000463084;ENST00000650225;ENST00000650540;ENST00000494852;ENST00000650322;ENST00000649396;ENST00000480771;ENST00000649101;ENST00000478681;ENST00000480609;ENST00000462309	GO:0001525(angiogenesis);GO:0005201(extracellular matrix structural constituent);GO:0005515(protein binding);GO:0005576(extracellular region);GO:0005581(collagen trimer);GO:0005587(collagen type IV trimer);GO:0005604(basement membrane);GO:0005615(extracellular space);GO:0005788(endoplasmic reticulum lumen);GO:0006351(DNA-templated transcription);GO:0007568(aging);GO:0014823(response to activity);…	04151(PI3K-Akt signaling pathway);04510(Focal adhesion);04512(ECM-receptor interaction);04926(Relaxin signaling pathway);04933(AGE-RAGE signaling pathway in diabetic complications);04974(Protein digestion and absorption);05146(Amoebiasis);05165(Human papillomavirus infection);05200(Pathways in cancer);05222(Small cell lung cancer);05222(Small cell lung cancer)	NA	NA	collagen type IV alpha 2 chain [Source:HGNC Symbol;Acc:HGNC:2203]	protein_coding;retained_intron;processed_transcript	DOID:14566(disease_of_cellular_proliferation);DOID:162(cancer);DOID:225(syndrome);DOID:4(disease)	R-HSA-1454757(Gelatin degradation by MMP1, 2, 3, 7, 8, 9, 12, 13);R-HSA-1564142(Collagen type IV degradation by MMP2,3,4,9,10,12);R-HSA-1650808(Prolyl 4-hydroxylase converts collagen prolines to 4-hydroxyprolines);R-HSA-1980233(Collagen prolyl 3-hydroxylase converts 4-Hyp collagen to 3,4-Hyp collagen);R-HSA-1981104(Procollagen lysyl hydroxylases convert collagen lysines to 5-hydroxylysines);R-HSA…	12.6814	8.10003	12.6858	27.3626	28.9484	27.3738	0.39992	-1.32222	6.2218e-18	1.62437e-15	down	yes
ENSG00000177409	SAMD9L	219285	ENST00000446959;ENST00000411955;ENST00000446033;ENST00000318238;ENST00000699641;ENST00000437805;ENST00000477816	GO:0005515(protein binding);GO:0005737(cytoplasm);GO:0005768(endosome);GO:0005769(early endosome);GO:0005769(early endosome)	NA	NA	NA	sterile alpha motif domain containing 9 like [Source:HGNC Symbol;Acc:HGNC:1349]	protein_coding;processed_transcript	NA	NA	1.106	0.649307	1.07719	2.73521	2.93737	3.28422	0.316239	-1.66091	6.80017e-18	1.76172e-15	down	yes
ENSG00000133216	EPHB2	2048	ENST00000400191;ENST00000374630;ENST00000374632;ENST00000490436;ENST00000374627	GO:0000166(nucleotide binding);GO:0000902(cell morphogenesis);GO:0001525(angiogenesis);GO:0001540(amyloid-beta binding);GO:0001655(urogenital system development);GO:0001933(negative regulation of protein phosphorylation);GO:0002639(positive regulation of immunoglobulin production);GO:0004672(protein kinase activity);GO:0004712(protein serine/threonine/tyrosine kinase activity);GO:0004713(protein …	04360(Axon guidance);04360(Axon guidance)	K05111	EC:2.7.10.1	EPH receptor B2 [Source:HGNC Symbol;Acc:HGNC:3393]	protein_coding;processed_transcript	DOID:0050177(monogenic_disease);DOID:0050686(organ_system_cancer);DOID:0050736(autosomal_dominant_disease);DOID:0050739(autosomal_genetic_disease);DOID:0060083(immune_system_cancer);DOID:0070004(myeloma);DOID:14566(disease_of_cellular_proliferation);DOID:162(cancer);DOID:170(endocrine_gland_cancer);DOID:1793(pancreatic_cancer);DOID:2531(hematologic_cancer);DOID:4905(pancreatic_carcinoma);DOID:496…	R-HSA-3928578(EPH receptors autophosphorylate);R-HSA-3928580(SFKs phosphorylate EFNBs);R-HSA-3928583(FYN phosphorylates NMDAR2B);R-HSA-3928584(p-EPHs bind SRC,FYN,YES,LYN);R-HSA-3928588(EPHBs binds PTK2);R-HSA-3928591(EPH:EFN tetramers oligomerise);R-HSA-3928592(p190RhoGEF exchanges GTP for GDP on RHOA, activating it);R-HSA-3928594(SFKs phosphorylate GIT1);R-HSA-3928595(N-WASP binds ARP2/3 and G-…	3.66212	2.92957	3.97421	1.50293	1.41059	1.28518	2.51647	1.3314	7.75853e-18	1.99465e-15	up	yes
ENSG00000088882	CPXM1	56265	ENST00000380605	GO:0004180(carboxypeptidase activity);GO:0004181(metallocarboxypeptidase activity);GO:0005576(extracellular region);GO:0005615(extracellular space);GO:0006508(proteolysis);GO:0006518(peptide metabolic process);GO:0008233(peptidase activity);GO:0008237(metallopeptidase activity);GO:0008270(zinc ion binding);GO:0016485(protein processing);GO:0016787(hydrolase activity);GO:0046872(metal ion binding)	NA	NA	NA	carboxypeptidase X, M14 family member 1 [Source:HGNC Symbol;Acc:HGNC:15771]	protein_coding	NA	NA	1.43178	1.55127	1.00782	5.04619	4.3513	4.17801	0.293977	-1.76623	8.61723e-18	2.19863e-15	down	yes
ENSG00000147119	CHST7	56548	ENST00000276055	GO:0000139(Golgi membrane);GO:0001517(N-acetylglucosamine 6-O-sulfotransferase activity);GO:0005794(Golgi apparatus);GO:0005802(trans-Golgi network);GO:0005975(carbohydrate metabolic process);GO:0005976(polysaccharide metabolic process);GO:0006044(N-acetylglucosamine metabolic process);GO:0006790(sulfur compound metabolic process);GO:0008146(sulfotransferase activity);GO:0008459(chondroitin 6-sul…	00532(Glycosaminoglycan biosynthesis - chondroitin sulfate / dermatan sulfate)	K04743	EC:2.8.2.17	carbohydrate sulfotransferase 7 [Source:HGNC Symbol;Acc:HGNC:13817]	protein_coding	NA	R-HSA-2018682(CHST3,7 transfer SO4(2-) to position 6 of GalNAc on chondroitin chains)	2.91356	3.19683	2.90431	0.884528	0.70003	0.574571	4.17515	2.06183	9.12925e-18	2.31176e-15	up	yes
ENSG00000128564	VGF	7425	ENST00000249330;ENST00000445482	GO:0001541(ovarian follicle development);GO:0002021(response to dietary excess);GO:0003674(molecular_function);GO:0005179(hormone activity);GO:0005184(neuropeptide hormone activity);GO:0005576(extracellular region);GO:0005615(extracellular space);GO:0005788(endoplasmic reticulum lumen);GO:0005794(Golgi apparatus);GO:0006091(generation of precursor metabolites and energy);GO:0007165(signal transdu…	NA	NA	NA	VGF nerve growth factor inducible [Source:HGNC Symbol;Acc:HGNC:12684]	protein_coding	DOID:1289(neurodegenerative_disease);DOID:150(disease_of_mental_health);DOID:1561(cognitive_disorder);DOID:230(lateral_sclerosis);DOID:231(motor_neuron_disease);DOID:3312(bipolar_disorder);DOID:331(central_nervous_system_disease);DOID:3324(mood_disorder);DOID:332(amyotrophic_lateral_sclerosis);DOID:4(disease);DOID:7(disease_of_anatomical_entity);DOID:863(nervous_system_disease)	R-HSA-8952289(FAM20C phosphorylates FAM20C substrates);R-HSA-9620723(VGF gene expression)	9.62513	12.3427	9.90964	4.41205	4.0478	3.44471	2.67775	1.42102	1.29459e-17	3.22968e-15	up	yes
ENSG00000137767	SQOR	58472	ENST00000568606;ENST00000260324;ENST00000566934;ENST00000561735;ENST00000563296;ENST00000565997	GO:0005739(mitochondrion);GO:0005743(mitochondrial inner membrane);GO:0016491(oxidoreductase activity);GO:0048038(quinone binding);GO:0070221(sulfide oxidation, using sulfide:quinone oxidoreductase);GO:0070224(sulfide:quinone oxidoreductase activity);GO:0070813(hydrogen sulfide metabolic process);GO:0071949(FAD binding);GO:0071949(FAD binding)	00920(Sulfur metabolism);01100(Metabolic pathways);01100(Metabolic pathways)	K22470	EC:1.8.5.8	sulfide quinone oxidoreductase [Source:HGNC Symbol;Acc:HGNC:20390]	protein_coding	NA	R-HSA-1614605(Persulfide sulfur is dioxygenated);R-HSA-1614618(Persulfide sulfur is transferred onto sulfite);R-HSA-1614665(SQR oxidizes sulfide to bound persulfide)	1.42745	1.51009	1.33568	3.50346	3.7393	3.75979	0.388384	-1.36444	1.72023e-17	4.25998e-15	down	yes
ENSG00000078098	FAP	2191,1056,11146	ENST00000443424;ENST00000188790;ENST00000465424;ENST00000422436;ENST00000480044;ENST00000497414;ENST00000480838;ENST00000461506;ENST00000465088;ENST00000450031;ENST00000462608;ENST00000447386	GO:0001525(angiogenesis);GO:0002020(protease binding);GO:0004175(endopeptidase activity);GO:0004252(serine-type endopeptidase activity);GO:0005178(integrin binding);GO:0005515(protein binding);GO:0005576(extracellular region);GO:0005615(extracellular space);GO:0005737(cytoplasm);GO:0005886(plasma membrane);GO:0005925(focal adhesion);GO:0006508(proteolysis);GO:0006915(apoptotic process);GO:0007155…	NA	NA	NA	fibroblast activation protein alpha [Source:HGNC Symbol;Acc:HGNC:3590]	protein_coding;retained_intron;nonsense_mediated_decay	DOID:0050117(disease_by_infectious_agent);DOID:0050686(organ_system_cancer);DOID:0050687(cell_type_cancer);DOID:0080001(bone_disease);DOID:14566(disease_of_cellular_proliferation);DOID:162(cancer);DOID:170(endocrine_gland_cancer);DOID:1793(pancreatic_cancer);DOID:17(musculoskeletal_system_disease);DOID:1883(hepatitis_C);DOID:1909(melanoma);DOID:2237(hepatitis);DOID:3093(nervous_system_cancer);DOI…	NA	0.279073	0.413843	0.250979	1.12412	1.16621	1.28856	0.263739	-1.92282	2.26191e-17	5.56049e-15	down	yes
ENSG00000169760	NLGN1	22871	ENST00000695368;ENST00000413821;ENST00000415045;ENST00000423427;ENST00000361589;ENST00000469564;ENST00000457714	GO:0001540(amyloid-beta binding);GO:0002087(regulation of respiratory gaseous exchange by nervous system process);GO:0005576(extracellular region);GO:0005794(Golgi apparatus);GO:0005886(plasma membrane);GO:0005887(integral component of plasma membrane);GO:0006605(protein targeting);GO:0007155(cell adhesion);GO:0007157(heterophilic cell-cell adhesion via plasma membrane cell adhesion molecules);GO…	04514(Cell adhesion molecules);04514(Cell adhesion molecules)	NA	NA	neuroligin 1 [Source:HGNC Symbol;Acc:HGNC:14291]	protein_coding;processed_transcript	DOID:0060037(developmental_disorder_of_mental_health);DOID:0060040(pervasive_developmental_disorder);DOID:0060041(autism_spectrum_disorder);DOID:12849(autistic_disorder);DOID:150(disease_of_mental_health);DOID:4(disease)	R-HSA-6794338(GKAPs bind PSD-95 members);R-HSA-6794344(HOMER binds SHANK proteins);R-HSA-6794345(NLGNs binds PSD-95 subfamily members);R-HSA-6794346(NRXNs bind NLGNs);R-HSA-6794357(SHANK proteins bind GKAPs);R-HSA-6797554(ABP1 binds SHANK proteins);R-HSA-6797568(NRXNs bind CASK:Protein 4.1)	0.181837	0.12518	0.18873	0.614912	0.4805	0.637172	0.286132	-1.80525	3.12706e-17	7.63161e-15	down	yes
ENSG00000111348	ARHGDIB	397	ENST00000228945;ENST00000541546;ENST00000539131;ENST00000541380;ENST00000545895;ENST00000535676;ENST00000541644	GO:0003924(GTPase activity);GO:0005094(Rho GDP-dissociation inhibitor activity);GO:0005096(GTPase activator activity);GO:0005515(protein binding);GO:0005737(cytoplasm);GO:0005829(cytosol);GO:0005856(cytoskeleton);GO:0007266(Rho protein signal transduction);GO:0016020(membrane);GO:0031267(small GTPase binding);GO:0031410(cytoplasmic vesicle);GO:0035023(regulation of Rho protein signal transduction…	04722(Neurotrophin signaling pathway);04962(Vasopressin-regulated water reabsorption);04962(Vasopressin-regulated water reabsorption)	NA	NA	Rho GDP dissociation inhibitor beta [Source:HGNC Symbol;Acc:HGNC:679]	protein_coding;processed_transcript;retained_intron	DOID:0050686(organ_system_cancer);DOID:0050687(cell_type_cancer);DOID:11054(urinary_bladder_cancer);DOID:14566(disease_of_cellular_proliferation);DOID:162(cancer);DOID:2994(germ_cell_cancer);DOID:3996(urinary_system_cancer);DOID:4766(embryoma);DOID:4(disease);DOID:688(embryonal_cancer)	R-HSA-9012835(GDIs block activation of RHOA);R-HSA-9013147(RAC1 GDIs block activation of RAC1);R-HSA-9013158(CDC42 GDIs block activation of CDC42);R-HSA-9014456(GDIs block activation of RHOG);R-HSA-9018754(GDIs bind RHOH);R-HSA-9018807(RAC3 GDIs block activation of RAC3)	4.27774	3.81258	2.60317	0.661315	0.819186	0.451079	5.53614	2.46888	3.1715e-17	7.68439e-15	up	yes
ENSG00000183813	CCR4	1233,57472	ENST00000330953	GO:0001764(neuron migration);GO:0002507(tolerance induction);GO:0004930(G protein-coupled receptor activity);GO:0004950(chemokine receptor activity);GO:0005515(protein binding);GO:0005886(plasma membrane);GO:0005887(integral component of plasma membrane);GO:0006935(chemotaxis);GO:0006954(inflammatory response);GO:0006955(immune response);GO:0007165(signal transduction);GO:0007186(G protein-couple…	04060(Cytokine-cytokine receptor interaction);04061(Viral protein interaction with cytokine and cytokine receptor);04062(Chemokine signaling pathway);05167(Kaposi sarcoma-associated herpesvirus infection);05203(Viral carcinogenesis)	NA	NA	C-C motif chemokine receptor 4 [Source:HGNC Symbol;Acc:HGNC:1605]	protein_coding	DOID:0050686(organ_system_cancer);DOID:0060083(immune_system_cancer);DOID:0080001(bone_disease);DOID:1037(lymphoblastic_leukemia);DOID:10747(lymphoid_leukemia);DOID:1240(leukemia);DOID:14566(disease_of_cellular_proliferation);DOID:162(cancer);DOID:16(integumentary_system_disease);DOID:17(musculoskeletal_system_disease);DOID:2237(hepatitis);DOID:2531(hematologic_cancer);DOID:2723(dermatitis);DOID:…	R-HSA-373061(Receptors CCR3, 4 and 5 bind CCL5 ligand);R-HSA-380073(Liganded Gi-activating GPCR acts as a GEF for Gi);R-HSA-749454(The Ligand:GPCR:Gi complex dissociates);R-HSA-749456(Liganded Gi-activating GPCRs bind inactive heterotrimeric G-protein Gi)	1.04629	0.905079	1.00338	0.084268	0.07039	0.156168	9.50612	3.24886	3.26105e-17	7.84493e-15	up	yes
ENSG00000164093	PITX2	5308	ENST00000394595;ENST00000557119;ENST00000556049;ENST00000354925;ENST00000607868;ENST00000355080;ENST00000645131;ENST00000616641;ENST00000644488;ENST00000614423;ENST00000644743	GO:0000122(negative regulation of transcription by RNA polymerase II);GO:0000785(chromatin);GO:0000976(transcription cis-regulatory region binding);GO:0000978(RNA polymerase II cis-regulatory region sequence-specific DNA binding);GO:0000981(DNA-binding transcription factor activity, RNA polymerase II-specific);GO:0001227(DNA-binding transcription repressor activity, RNA polymerase II-specific);GO…	04350(TGF-beta signaling pathway);04350(TGF-beta signaling pathway)	NA	NA	paired like homeodomain 2 [Source:HGNC Symbol;Acc:HGNC:9005]	protein_coding;processed_transcript;retained_intron	DOID:0050117(disease_by_infectious_agent);DOID:0050155(sensory_system_disease);DOID:0050177(monogenic_disease);DOID:0050736(autosomal_dominant_disease);DOID:0050739(autosomal_genetic_disease);DOID:10124(corneal_disease);DOID:11260(rabies);DOID:114(heart_disease);DOID:11554(Chandler_syndrome);DOID:11555(Fuchs'_endothelial_dystrophy);DOID:1287(cardiovascular_system_disease);DOID:14566(disease_of_ce…	R-HSA-8864729(PITX2 gene expression is stimulated by TFAP2A,TFAP2C homodimers:CITED2)	0.306833	0.370423	0.266496	1.27109	1.01398	1.14179	0.275398	-1.86041	3.51579e-17	8.39776e-15	down	yes
ENSG00000134775	FHOD3	80206,91010	ENST00000592930;ENST00000592128;ENST00000257209;ENST00000589114;ENST00000359247;ENST00000591635;ENST00000585579;ENST00000590592;ENST00000587493	GO:0003779(actin binding);GO:0005515(protein binding);GO:0005737(cytoplasm);GO:0005856(cytoskeleton);GO:0030018(Z disc);GO:0030837(negative regulation of actin filament polymerization);GO:0030866(cortical actin cytoskeleton organization);GO:0045214(sarcomere organization);GO:0051015(actin filament binding);GO:0051639(actin filament network formation);GO:0055003(cardiac myofibril assembly);GO:0055…	NA	NA	NA	formin homology 2 domain containing 3 [Source:HGNC Symbol;Acc:HGNC:26178]	protein_coding;retained_intron	NA	NA	0.210744	0.140375	0.220699	0.773363	0.69303	0.892206	0.24244	-2.0443	3.74401e-17	8.87989e-15	down	yes
ENSG00000156463	SH3RF2	153769	ENST00000511217;ENST00000359120;ENST00000511705;ENST00000504522;ENST00000503848;ENST00000506591	GO:0004864(protein phosphatase inhibitor activity);GO:0005515(protein binding);GO:0005634(nucleus);GO:0005654(nucleoplasm);GO:0008157(protein phosphatase 1 binding);GO:0009966(regulation of signal transduction);GO:0016567(protein ubiquitination);GO:0016740(transferase activity);GO:0019902(phosphatase binding);GO:0030335(positive regulation of cell migration);GO:0031397(negative regulation of prot…	NA	K12171	EC:2.3.2.27	SH3 domain containing ring finger 2 [Source:HGNC Symbol;Acc:HGNC:26299]	protein_coding;processed_transcript;retained_intron	NA	NA	2.50721	2.08489	2.55607	0.686434	0.76877	0.995733	2.91651	1.54424	4.35314e-17	1.02323e-14	up	yes
ENSG00000289609	ENSG00000289609		ENST00000688135	NA	NA	NA	NA	novel transcript	lncRNA	NA	NA	4.6378	4.96674	4.10714	0.850894	0.694639	0.601287	6.38697	2.67513	4.37498e-17	1.02323e-14	up	yes
ENSG00000254087	LYN	4067	ENST00000519728;ENST00000420292;ENST00000520220	GO:0000166(nucleotide binding);GO:0001782(B cell homeostasis);GO:0001817(regulation of cytokine production);GO:0001932(regulation of protein phosphorylation);GO:0001933(negative regulation of protein phosphorylation);GO:0001934(positive regulation of protein phosphorylation);GO:0002223(stimulatory C-type lectin receptor signaling pathway);GO:0002244(hematopoietic progenitor cell differentiation);…	04062(Chemokine signaling pathway);04064(NF-kappa B signaling pathway);04611(Platelet activation);04662(B cell receptor signaling pathway);04664(Fc epsilon RI signaling pathway);04666(Fc gamma R-mediated phagocytosis);04730(Long-term depression);05120(Epithelial cell signaling in Helicobacter pylori infection);05167(Kaposi sarcoma-associated herpesvirus infection);05169(Epstein-Barr virus infecti…	K05854	EC:2.7.10.2	LYN proto-oncogene, Src family tyrosine kinase [Source:HGNC Symbol;Acc:HGNC:6735]	protein_coding;processed_transcript	DOID:0050686(organ_system_cancer);DOID:0050687(cell_type_cancer);DOID:0060056(hypersensitivity_reaction_disease);DOID:0060083(immune_system_cancer);DOID:0060100(musculoskeletal_system_cancer);DOID:0070004(myeloma);DOID:1036(chronic_leukemia);DOID:1037(lymphoblastic_leukemia);DOID:10747(lymphoid_leukemia);DOID:1240(leukemia);DOID:14566(disease_of_cellular_proliferation);DOID:154(mixed_cell_type_ca…	R-HSA-114577(Binding of GPVI:Fc Epsilon R1 gamma receptor complex with collagen);R-HSA-114600(Fyn/Lyn-mediated phosphorylation of FcR1 gamma);R-HSA-1168456(Growth hormone receptor binds Lyn);R-HSA-1168459(Lyn activates ERK);R-HSA-139842(Binding of Syk tyrosine kinase);R-HSA-1433418(Phosphorylation of JAK2);R-HSA-1433428(GRB2 is indirectly recruited to p-KIT through SHP2);R-HSA-1433451(JAK2 binds …	3.16571	2.44678	2.42459	5.8924	5.83536	6.00679	0.453187	-1.14182	5.24151e-17	1.21744e-14	down	yes
ENSG00000169926	KLF13	51621	ENST00000307145;ENST00000500533;ENST00000558225;ENST00000560473;ENST00000558844	GO:0000785(chromatin);GO:0000978(RNA polymerase II cis-regulatory region sequence-specific DNA binding);GO:0000981(DNA-binding transcription factor activity, RNA polymerase II-specific);GO:0001228(DNA-binding transcription activator activity, RNA polymerase II-specific);GO:0003677(DNA binding);GO:0005515(protein binding);GO:0005634(nucleus);GO:0006357(regulation of transcription by RNA polymerase…	NA	NA	NA	Kruppel like factor 13 [Source:HGNC Symbol;Acc:HGNC:13672]	protein_coding;processed_transcript	DOID:14566(disease_of_cellular_proliferation);DOID:162(cancer);DOID:4(disease)	NA	2.16644	1.77193	2.31085	4.30194	4.64435	4.42913	0.467217	-1.09784	5.57106e-17	1.28512e-14	down	yes
ENSG00000143772	ITPKB	3707	ENST00000429204;ENST00000272117;ENST00000366784	GO:0000165(MAPK cascade);GO:0000166(nucleotide binding);GO:0000828(inositol hexakisphosphate kinase activity);GO:0001932(regulation of protein phosphorylation);GO:0002262(myeloid cell homeostasis);GO:0005515(protein binding);GO:0005516(calmodulin binding);GO:0005524(ATP binding);GO:0005634(nucleus);GO:0005737(cytoplasm);GO:0005783(endoplasmic reticulum);GO:0005829(cytosol);GO:0005856(cytoskeleton…	00562(Inositol phosphate metabolism);01100(Metabolic pathways);04020(Calcium signaling pathway);04070(Phosphatidylinositol signaling system);04070(Phosphatidylinositol signaling system)	K00911	EC:2.7.1.127	inositol-trisphosphate 3-kinase B [Source:HGNC Symbol;Acc:HGNC:6179]	protein_coding	NA	R-HSA-1855153(I(1,4,5)P3 is phosphorylated to I(1,3,4,5)P4 by ITPKA/B/C in the cytosol)	0.249627	0.161073	0.269651	0.925543	0.89228	0.948685	0.245924	-2.02371	7.17547e-17	1.64396e-14	down	yes
ENSG00000148700	ADD3	120	ENST00000472568;ENST00000277900;ENST00000479805;ENST00000488104;ENST00000488837;ENST00000497125;ENST00000488799;ENST00000356080;ENST00000475954;ENST00000473669;ENST00000468345	GO:0000794(condensed nuclear chromosome);GO:0003779(actin binding);GO:0005200(structural constituent of cytoskeleton);GO:0005516(calmodulin binding);GO:0005737(cytoplasm);GO:0005829(cytosol);GO:0005856(cytoskeleton);GO:0005886(plasma membrane);GO:0005903(brush border);GO:0005911(cell-cell junction);GO:0005938(cell cortex);GO:0007010(cytoskeleton organization);GO:0014069(postsynaptic density);GO:0…	NA	NA	NA	adducin 3 [Source:HGNC Symbol;Acc:HGNC:245]	processed_transcript;protein_coding	NA	R-HSA-5226999(ADD1:ADD3 binds DMTN);R-HSA-9693125(RHOF binds effectors at the plasma membrane);R-HSA-9693198(RHOD binds effectors at the plasma membrane)	0.518788	0.777416	0.484536	2.02011	1.71446	2.08794	0.305838	-1.70916	7.43921e-17	1.69287e-14	down	yes
ENSG00000196460	RFX8	731220	ENST00000428343;ENST00000481179;ENST00000646893;ENST00000492238;ENST00000646446;ENST00000484091	GO:0000785(chromatin);GO:0000978(RNA polymerase II cis-regulatory region sequence-specific DNA binding);GO:0000981(DNA-binding transcription factor activity, RNA polymerase II-specific);GO:0003677(DNA binding);GO:0003700(DNA-binding transcription factor activity);GO:0005634(nucleus);GO:0006355(regulation of DNA-templated transcription);GO:0006357(regulation of transcription by RNA polymerase II);…	NA	NA	NA	regulatory factor X8 [Source:HGNC Symbol;Acc:HGNC:37253]	protein_coding;nonsense_mediated_decay;retained_intron	NA	NA	2.95544	3.1868	2.54226	7.25296	6.20312	6.52918	0.434545	-1.20242	1.60196e-16	3.57302e-14	down	yes
ENSG00000101000	PROCR	10544	ENST00000216968;ENST00000634509;ENST00000635377	GO:0005515(protein binding);GO:0005576(extracellular region);GO:0005615(extracellular space);GO:0005813(centrosome);GO:0005886(plasma membrane);GO:0005887(integral component of plasma membrane);GO:0005925(focal adhesion);GO:0007596(blood coagulation);GO:0007599(hemostasis);GO:0009986(cell surface);GO:0016020(membrane);GO:0016021(integral component of membrane);GO:0038023(signaling receptor activi…	04610(Complement and coagulation cascades);04610(Complement and coagulation cascades)	NA	NA	protein C receptor [Source:HGNC Symbol;Acc:HGNC:9452]	protein_coding	DOID:0050686(organ_system_cancer);DOID:0050828(artery_disease);DOID:0060056(hypersensitivity_reaction_disease);DOID:1247(blood_coagulation_disease);DOID:1287(cardiovascular_system_disease);DOID:13241(Behcet's_disease);DOID:14566(disease_of_cellular_proliferation);DOID:162(cancer);DOID:178(vascular_disease);DOID:17(musculoskeletal_system_disease);DOID:225(syndrome);DOID:2452(thrombophilia);DOID:29…	R-HSA-141040(Activated thrombin:thrombomodulin cleaves PROCR:Protein C to PROCR:Activated protein C);R-HSA-5591052(PROCR binds Protein C);R-HSA-5603467(Activated protein C is released from PROCR);R-HSA-5606996(Soluble PROCR binds activated protein C);R-HSA-5607004(Soluble PROCR binds PRTN3:CD177);R-HSA-5607058(Activated protein C:PROCR binds F2R)	10.5143	10.7054	10.3534	4.71117	4.29945	4.84069	2.27943	1.18867	1.85873e-16	4.11843e-14	up	yes
ENSG00000137642	SORL1	6653	ENST00000260197;ENST00000529445;ENST00000528339;ENST00000524633;ENST00000530365;ENST00000534754;ENST00000527649;ENST00000524873	GO:0000139(Golgi membrane);GO:0001540(amyloid-beta binding);GO:0002024(diet induced thermogenesis);GO:0004888(transmembrane signaling receptor activity);GO:0005041(low-density lipoprotein particle receptor activity);GO:0005515(protein binding);GO:0005576(extracellular region);GO:0005615(extracellular space);GO:0005641(nuclear envelope lumen);GO:0005768(endosome);GO:0005769(early endosome);GO:0005…	NA	NA	NA	sortilin related receptor 1 [Source:HGNC Symbol;Acc:HGNC:11185]	protein_coding;retained_intron	DOID:0050828(artery_disease);DOID:10652(Alzheimer's_disease);DOID:1287(cardiovascular_system_disease);DOID:1289(neurodegenerative_disease);DOID:1307(dementia);DOID:150(disease_of_mental_health);DOID:1561(cognitive_disorder);DOID:178(vascular_disease);DOID:331(central_nervous_system_disease);DOID:4(disease);DOID:6713(cerebrovascular_disease);DOID:680(tauopathy);DOID:7(disease_of_anatomical_entity)…	R-HSA-8871494(SORL1 binds APP(18-770));R-HSA-8871506(SORL1 transports APP(18-770) from endosome lumen to Golgi lumen)	0.638678	0.389884	0.801016	0.156053	0.132444	0.129997	4.37182	2.12823	2.58788e-16	5.69654e-14	up	yes
ENSG00000042062	RIPOR3	140876	ENST00000462493;ENST00000462842;ENST00000327979;ENST00000045083;ENST00000482129;ENST00000488529	GO:0005515(protein binding);GO:0005515(protein binding)	NA	NA	NA	RIPOR family member 3 [Source:HGNC Symbol;Acc:HGNC:16168]	retained_intron;processed_transcript;protein_coding	NA	NA	0.0472257	0.0417644	0.115192	0.684305	0.546303	0.588456	0.112245	-3.15527	2.72209e-16	5.95307e-14	down	yes
ENSG00000136235	GPNMB	10457	ENST00000409458;ENST00000258733;ENST00000647578;ENST00000468723;ENST00000381990;ENST00000474157;ENST00000479625;ENST00000492512;ENST00000470994;ENST00000478451;ENST00000459927	GO:0001818(negative regulation of cytokine production);GO:0001934(positive regulation of protein phosphorylation);GO:0005178(integrin binding);GO:0005515(protein binding);GO:0005768(endosome);GO:0005886(plasma membrane);GO:0005887(integral component of plasma membrane);GO:0007155(cell adhesion);GO:0007165(signal transduction);GO:0007267(cell-cell signaling);GO:0008201(heparin binding);GO:0008285(…	NA	NA	NA	glycoprotein nmb [Source:HGNC Symbol;Acc:HGNC:4462]	protein_coding;retained_intron;processed_transcript	DOID:0050687(cell_type_cancer);DOID:14566(disease_of_cellular_proliferation);DOID:162(cancer);DOID:1909(melanoma);DOID:225(syndrome);DOID:2994(germ_cell_cancer);DOID:3070(malignant_glioma);DOID:4766(embryoma);DOID:4(disease);DOID:688(embryonal_cancer)	R-HSA-8857549(HBEGF-bound EGFR forms a heterodimer with GPNMB);R-HSA-8857555(EGFR phosphorylates GPNMB);R-HSA-8857565(Phosphorylated GPNMB recruits PTK6 and LRRK2 in the presence of LINC01139);R-HSA-8857577(LINC01139 facilitates PTK6 autophosphorylation);R-HSA-8857583(LINC01139 promotes phosphorylation of HIF1A by PTK6);R-HSA-9634702(LINC01139 promotes phosphorylation of HIF1A by LRRK2)	0.231699	0.385057	0.253956	1.1049	1.0834	1.2476	0.253416	-1.98042	2.84945e-16	6.19139e-14	down	yes
ENSG00000178882	RFLNA	144347	ENST00000546355;ENST00000389727;ENST00000338359;ENST00000545615	GO:0005515(protein binding);GO:0005737(cytoplasm);GO:0005856(cytoskeleton);GO:0031005(filamin binding);GO:0032432(actin filament bundle);GO:0048705(skeletal system morphogenesis);GO:0061181(regulation of chondrocyte development);GO:0061182(negative regulation of chondrocyte development);GO:0061572(actin filament bundle organization);GO:1900158(negative regulation of bone mineralization involved i…	NA	NA	NA	refilin A [Source:HGNC Symbol;Acc:HGNC:27051]	protein_coding;processed_transcript	NA	NA	3.92518	5.43907	4.11848	1.42512	1.68607	1.26214	3.08294	1.62431	3.68285e-16	7.95095e-14	up	yes
ENSG00000184374	COLEC10	10584	ENST00000332843;ENST00000521788	GO:0001867(complement activation, lectin pathway);GO:0002682(regulation of immune system process);GO:0002752(cell surface pattern recognition receptor signaling pathway);GO:0005537(mannose binding);GO:0005576(extracellular region);GO:0005581(collagen trimer);GO:0005615(extracellular space);GO:0005737(cytoplasm);GO:0005794(Golgi apparatus);GO:0006508(proteolysis);GO:0009897(external side of plasma…	NA	NA	NA	collectin subfamily member 10 [Source:HGNC Symbol;Acc:HGNC:2220]	protein_coding;processed_transcript	NA	R-HSA-166753(Conversion of C4 into C4a and C4b);R-HSA-166792(Conversion of C2 into C2a and C2b);R-HSA-8852509(CL-LK binds carbohydrates on target cell surface)	0	0	0	0.699846	0.826281	0.633849	0.00013889	-12.8138	3.87768e-16	8.31824e-14	down	yes
ENSG00000095397	WHRN	25861	ENST00000362057;ENST00000673811;ENST00000265134;ENST00000674048;ENST00000699486;ENST00000699485;ENST00000674036;ENST00000374057;ENST00000673697	GO:0001895(retina homeostasis);GO:0001917(photoreceptor inner segment);GO:0002141(stereocilia ankle link);GO:0002142(stereocilia ankle link complex);GO:0005515(protein binding);GO:0005737(cytoplasm);GO:0005884(actin filament);GO:0005886(plasma membrane);GO:0005929(cilium);GO:0007605(sensory perception of sound);GO:0010628(positive regulation of gene expression);GO:0021694(cerebellar Purkinje cell…	NA	NA	NA	whirlin [Source:HGNC Symbol;Acc:HGNC:16361]	protein_coding;retained_intron	DOID:14566(disease_of_cellular_proliferation);DOID:162(cancer);DOID:225(syndrome);DOID:4(disease)	R-HSA-9659380(Mechanoelectrical transduction (MET) channel transports cations from the extracellular region into the cytosol of stereocilia of inner hair cell);R-HSA-9663363(Mechanoelectrical transduction (MET) channel transports cations into the cytosol of stereocilia of cochlear outer hair cell)	3.47559	2.81973	3.62418	6.64807	7.46333	6.73857	0.475756	-1.0717	4.2927e-16	9.15025e-14	down	yes
ENSG00000197172	MAGEA6	4105,4102	ENST00000329342;ENST00000616035;ENST00000412733;ENST00000457643	GO:0000122(negative regulation of transcription by RNA polymerase II);GO:0003674(molecular_function);GO:0005515(protein binding);GO:0005575(cellular_component);GO:0005634(nucleus);GO:0010507(negative regulation of autophagy);GO:0042826(histone deacetylase binding);GO:0042826(histone deacetylase binding)	NA	NA	NA	MAGE family member A6 [Source:HGNC Symbol;Acc:HGNC:6804]	protein_coding	DOID:0050686(organ_system_cancer);DOID:0050687(cell_type_cancer);DOID:14566(disease_of_cellular_proliferation);DOID:162(cancer);DOID:1749(squamous_cell_carcinoma);DOID:1909(melanoma);DOID:263(kidney_cancer);DOID:305(carcinoma);DOID:3996(urinary_system_cancer);DOID:4450(renal_cell_carcinoma);DOID:4451(renal_carcinoma);DOID:4(disease)	NA	2.06085	2.62217	2.39052	6.81734	5.54242	7.91146	0.348945	-1.51893	4.37895e-16	9.27538e-14	down	yes
ENSG00000132854	KANK4	163782	ENST00000371153;ENST00000371150;ENST00000354381;ENST00000317477	GO:0005515(protein binding);GO:0005737(cytoplasm);GO:0005829(cytosol);GO:0005856(cytoskeleton);GO:0015630(microtubule cytoskeleton);GO:0030837(negative regulation of actin filament polymerization);GO:0030837(negative regulation of actin filament polymerization)	NA	NA	NA	KN motif and ankyrin repeat domains 4 [Source:HGNC Symbol;Acc:HGNC:27263]	protein_coding	NA	NA	3.89833	2.38296	3.94846	1.08868	1.09121	1.1385	3.08275	1.62422	5.4635e-16	1.15003e-13	up	yes
ENSG00000137273	FOXF2	2295	ENST00000645481	GO:0000785(chromatin);GO:0000977(RNA polymerase II transcription regulatory region sequence-specific DNA binding);GO:0000978(RNA polymerase II cis-regulatory region sequence-specific DNA binding);GO:0000981(DNA-binding transcription factor activity, RNA polymerase II-specific);GO:0001093(TFIIB-class transcription factor binding);GO:0001228(DNA-binding transcription activator activity, RNA polymer…	NA	NA	NA	forkhead box F2 [Source:HGNC Symbol;Acc:HGNC:3810]	protein_coding	NA	NA	0.482451	0.828815	0.606327	2.20049	2.94664	2.79037	0.241587	-2.04939	5.65174e-16	1.18227e-13	down	yes
ENSG00000221890	NPTXR	23467	ENST00000333039	GO:0016020(membrane);GO:0016021(integral component of membrane);GO:0046872(metal ion binding);GO:0098962(regulation of postsynaptic neurotransmitter receptor activity);GO:0098978(glutamatergic synapse)	NA	NA	NA	neuronal pentraxin receptor [Source:HGNC Symbol;Acc:HGNC:7954]	protein_coding	DOID:10652(Alzheimer's_disease);DOID:1289(neurodegenerative_disease);DOID:1307(dementia);DOID:150(disease_of_mental_health);DOID:1561(cognitive_disorder);DOID:331(central_nervous_system_disease);DOID:4(disease);DOID:680(tauopathy);DOID:7(disease_of_anatomical_entity);DOID:863(nervous_system_disease)	NA	19.7742	17.2648	21.132	9.40224	9.94133	8.25355	2.10787	1.07578	7.53862e-16	1.55763e-13	up	yes
ENSG00000054277	OPN3	23596	ENST00000366554;ENST00000469376;ENST00000490673;ENST00000462265;ENST00000635737;ENST00000478849	GO:0001750(photoreceptor outer segment);GO:0004930(G protein-coupled receptor activity);GO:0005502(11-cis retinal binding);GO:0005503(all-trans retinal binding);GO:0005515(protein binding);GO:0005737(cytoplasm);GO:0005886(plasma membrane);GO:0005887(integral component of plasma membrane);GO:0007165(signal transduction);GO:0007186(G protein-coupled receptor signaling pathway);GO:0007602(phototrans…	NA	NA	NA	opsin 3 [Source:HGNC Symbol;Acc:HGNC:14007]	protein_coding;nonsense_mediated_decay;processed_transcript	DOID:0060072(benign_neoplasm);DOID:0060084(cell_type_benign_neoplasm);DOID:127(leiomyoma);DOID:14566(disease_of_cellular_proliferation);DOID:4(disease);DOID:5138(leiomyomatosis)	R-HSA-419841(Light stimulates opsin receptors);R-HSA-420883(Opsins act as GEFs for G alpha-t);R-HSA-8982637(Opsins binds G alpha-t);R-HSA-8982640(G-alpha(t):G-beta-gamma:Opsins complex dissociates to active G-alpha(t))	4.45901	5.43866	5.41692	1.89152	1.80966	2.32131	2.5429	1.34647	7.67977e-16	1.57712e-13	up	yes
ENSG00000172216	CEBPB	1051	ENST00000303004	GO:0000122(negative regulation of transcription by RNA polymerase II);GO:0000779(condensed chromosome, centromeric region);GO:0000785(chromatin);GO:0000976(transcription cis-regulatory region binding);GO:0000977(RNA polymerase II transcription regulatory region sequence-specific DNA binding);GO:0000978(RNA polymerase II cis-regulatory region sequence-specific DNA binding);GO:0000979(RNA polymeras…	04657(IL-17 signaling pathway);04668(TNF signaling pathway);05152(Tuberculosis);05202(Transcriptional misregulation in cancer)	NA	NA	CCAAT enhancer binding protein beta [Source:HGNC Symbol;Acc:HGNC:1834]	protein_coding	DOID:0014667(disease_of_metabolism);DOID:0050013(carbohydrate_metabolism_disease);DOID:0050117(disease_by_infectious_agent);DOID:0050615(respiratory_system_cancer);DOID:0050622(reproductive_organ_benign_neoplasm);DOID:0050686(organ_system_cancer);DOID:0050687(cell_type_cancer);DOID:0060056(hypersensitivity_reaction_disease);DOID:0060072(benign_neoplasm);DOID:0060083(immune_system_cancer);DOID:006…	R-HSA-1183058(Expression of Adiponectin);R-HSA-1791118(Expression of ASNS (Asparagine Synthetase));R-HSA-3790130(Regulation of IL6 transcription);R-HSA-3790137(Stimulation of IL8 transcription in senescent cells);R-HSA-381283(Expression of PPARG);R-HSA-381337(Expression of CEBPB in adipogenesis);R-HSA-381377(Expression of KLF5);R-HSA-3857305(Activated CEBPB and NFKB complex bind IL6 promoter);R-H…	14.6748	22.2467	16.7641	6.07841	4.25147	2.67574	4.12787	2.0454	8.68536e-16	1.77281e-13	up	yes
ENSG00000166823	MESP1	55897	ENST00000300057	GO:0000785(chromatin);GO:0000976(transcription cis-regulatory region binding);GO:0000978(RNA polymerase II cis-regulatory region sequence-specific DNA binding);GO:0000981(DNA-binding transcription factor activity, RNA polymerase II-specific);GO:0000987(cis-regulatory region sequence-specific DNA binding);GO:0001228(DNA-binding transcription activator activity, RNA polymerase II-specific);GO:00017…	NA	NA	NA	mesoderm posterior bHLH transcription factor 1 [Source:HGNC Symbol;Acc:HGNC:29658]	protein_coding	NA	NA	1.94141	3.74649	1.4615	0.1033	0.122159	0	31.7104	4.98689	1.37866e-15	2.78036e-13	up	yes
ENSG00000250479	CHCHD10	400916	ENST00000484558;ENST00000523865;ENST00000401675;ENST00000520222	GO:0003674(molecular_function);GO:0005515(protein binding);GO:0005634(nucleus);GO:0005739(mitochondrion);GO:0005758(mitochondrial intermembrane space);GO:0006119(oxidative phosphorylation);GO:0007005(mitochondrion organization);GO:0030322(stabilization of membrane potential);GO:0031930(mitochondria-nucleus signaling pathway);GO:0051457(maintenance of protein location in nucleus);GO:0061617(MICOS …	05014(Amyotrophic lateral sclerosis);05014(Amyotrophic lateral sclerosis)	NA	NA	coiled-coil-helix-coiled-coil-helix domain containing 10 [Source:HGNC Symbol;Acc:HGNC:15559]	protein_coding;retained_intron	NA	R-HSA-1307802(MIA40:ERV1 (CHCHD4:GFER) oxidizes cysteine residues to cystine disulfide bonds)	9.20984	14.433	8.89057	2.29735	3.00911	1.63365	4.68773	2.22889	1.41311e-15	2.83287e-13	up	yes
ENSG00000158246	TENT5B	115572	ENST00000289166	GO:0004652(polynucleotide adenylyltransferase activity);GO:0005515(protein binding);GO:0005634(nucleus);GO:0005737(cytoplasm);GO:0008285(negative regulation of cell population proliferation);GO:0016740(transferase activity);GO:0016779(nucleotidyltransferase activity);GO:0043066(negative regulation of apoptotic process);GO:0045727(positive regulation of translation);GO:0045786(negative regulation …	NA	NA	NA	terminal nucleotidyltransferase 5B [Source:HGNC Symbol;Acc:HGNC:28273]	protein_coding	NA	NA	7.28527	7.51584	7.70922	1.96331	3.08767	1.68529	3.34166	1.74057	1.87257e-15	3.73174e-13	up	yes
ENSG00000283378	CNTNAP3C	100289279	ENST00000636699	GO:0016021(integral component of membrane)	NA	NA	NA	contactin associated protein family member 3C [Source:HGNC Symbol;Acc:HGNC:53878]	protein_coding	NA	NA	0.649334	0.433845	0.715892	2.38915	2.71746	2.97163	0.222706	-2.16679	2.38382e-15	4.72263e-13	down	yes
ENSG00000184897	H1-10	8971	ENST00000333762	GO:0000786(nucleosome);GO:0003677(DNA binding);GO:0003690(double-stranded DNA binding);GO:0003723(RNA binding);GO:0005634(nucleus);GO:0005654(nucleoplasm);GO:0005694(chromosome);GO:0005730(nucleolus);GO:0006334(nucleosome assembly);GO:0030261(chromosome condensation);GO:0030527(structural constituent of chromatin);GO:0031492(nucleosomal DNA binding);GO:0045296(cadherin binding);GO:0045910(negativ…	NA	NA	NA	H1.10 linker histone [Source:HGNC Symbol;Acc:HGNC:4722]	protein_coding	NA	NA	28.4887	45.826	25.4122	11.2027	9.5925	6.27364	3.68419	1.88135	2.86161e-15	5.63604e-13	up	yes
ENSG00000135045	C9orf40	55071	ENST00000376854	NA	NA	NA	NA	chromosome 9 open reading frame 40 [Source:HGNC Symbol;Acc:HGNC:23433]	protein_coding	NA	NA	9.51232	12.2524	9.61299	4.41029	4.54194	3.81347	2.45797	1.29747	3.08441e-15	6.03953e-13	up	yes
ENSG00000129226	CD68	968	ENST00000250092;ENST00000380498;ENST00000584180;ENST00000584502	GO:0002437(inflammatory response to antigenic stimulus);GO:0002605(negative regulation of dendritic cell antigen processing and presentation);GO:0005515(protein binding);GO:0005737(cytoplasm);GO:0005764(lysosome);GO:0005765(lysosomal membrane);GO:0005768(endosome);GO:0005886(plasma membrane);GO:0007568(aging);GO:0010008(endosome membrane);GO:0016020(membrane);GO:0016021(integral component of memb…	04142(Lysosome);04142(Lysosome)	NA	NA	CD68 molecule [Source:HGNC Symbol;Acc:HGNC:1693]	protein_coding	DOID:0050686(organ_system_cancer);DOID:0060100(musculoskeletal_system_cancer);DOID:14566(disease_of_cellular_proliferation);DOID:162(cancer);DOID:1967(leiomyosarcoma);DOID:4045(muscle_cancer);DOID:4230(smooth_muscle_cancer);DOID:4(disease)	R-HSA-6798739(Exocytosis of azurophil granule membrane proteins)	1.81538	2.19606	2.69179	6.25328	6.36924	5.62044	0.367442	-1.44441	4.43979e-15	8.64322e-13	down	yes
ENSG00000161381	PLXDC1	57125	ENST00000394318;ENST00000578808;ENST00000315392;ENST00000578277;ENST00000578517;ENST00000461225;ENST00000579417;ENST00000441877;ENST00000444911;ENST00000582025;ENST00000578390;ENST00000579279;ENST00000493200	GO:0001525(angiogenesis);GO:0005515(protein binding);GO:0005576(extracellular region);GO:0005615(extracellular space);GO:0005737(cytoplasm);GO:0005886(plasma membrane);GO:0005923(bicellular tight junction);GO:0016020(membrane);GO:0016021(integral component of membrane);GO:0021510(spinal cord development);GO:0030054(cell junction);GO:0030425(dendrite);GO:0043025(neuronal cell body);GO:0043235(rece…	NA	NA	NA	plexin domain containing 1 [Source:HGNC Symbol;Acc:HGNC:20945]	retained_intron;nonsense_mediated_decay;protein_coding;processed_transcript	DOID:0050155(sensory_system_disease);DOID:0050686(organ_system_cancer);DOID:0060100(musculoskeletal_system_cancer);DOID:13207(proliferative_diabetic_retinopathy);DOID:14566(disease_of_cellular_proliferation);DOID:1492(eye_and_adnexa_disease);DOID:162(cancer);DOID:201(connective_tissue_cancer);DOID:2462(retinal_vascular_disease);DOID:3347(osteosarcoma);DOID:4(disease);DOID:5614(eye_disease);DOID:5…	NA	0.921337	0.882644	1.02624	0.343765	0.290481	0.25283	3.1905	1.67378	4.7726e-15	9.23773e-13	up	yes
ENSG00000046889	PREX2	80243	ENST00000288368;ENST00000529398;ENST00000522247;ENST00000520235	GO:0005085(guanyl-nucleotide exchange factor activity);GO:0005096(GTPase activator activity);GO:0005515(protein binding);GO:0005829(cytosol);GO:0005886(plasma membrane);GO:0007186(G protein-coupled receptor signaling pathway);GO:0008344(adult locomotory behavior);GO:0014065(phosphatidylinositol 3-kinase signaling);GO:0035556(intracellular signal transduction);GO:0048813(dendrite morphogenesis);GO…	NA	NA	NA	phosphatidylinositol-3,4,5-trisphosphate dependent Rac exchange factor 2 [Source:HGNC Symbol;Acc:HGNC:22950]	protein_coding;processed_transcript	DOID:14566(disease_of_cellular_proliferation);DOID:162(cancer);DOID:4(disease)	R-HSA-8850961(PREX2 binds PTEN and inhibits it);R-HSA-8980691(RHOA GEFs activate RHOA);R-HSA-9013143(RAC1 GEFs activate RAC1);R-HSA-9013159(CDC42 GEFs activate CDC42)	0	0	0	0.201128	0.1762	0.135359	0.000585152	-10.7389	5.05571e-15	9.72979e-13	down	yes
ENSG00000178860	MSC	9242,51312	ENST00000325509;ENST00000518440;ENST00000521739	GO:0000122(negative regulation of transcription by RNA polymerase II);GO:0000785(chromatin);GO:0000977(RNA polymerase II transcription regulatory region sequence-specific DNA binding);GO:0000978(RNA polymerase II cis-regulatory region sequence-specific DNA binding);GO:0000981(DNA-binding transcription factor activity, RNA polymerase II-specific);GO:0001227(DNA-binding transcription repressor acti…	NA	NA	NA	musculin [Source:HGNC Symbol;Acc:HGNC:7321]	protein_coding;processed_transcript	NA	NA	2.2228	3.02508	2.38954	6.68618	6.41985	6.11019	0.397446	-1.33117	5.98241e-15	1.14478e-12	down	yes
ENSG00000125848	FLRT3	23767	ENST00000462077;ENST00000378053;ENST00000341420	GO:0003345(proepicardium cell migration involved in pericardium morphogenesis);GO:0005104(fibroblast growth factor receptor binding);GO:0005515(protein binding);GO:0005576(extracellular region);GO:0005615(extracellular space);GO:0005783(endoplasmic reticulum);GO:0005789(endoplasmic reticulum membrane);GO:0005829(cytosol);GO:0005886(plasma membrane);GO:0005887(integral component of plasma membrane…	NA	NA	NA	fibronectin leucine rich transmembrane protein 3 [Source:HGNC Symbol;Acc:HGNC:3762]	processed_transcript;protein_coding	NA	R-HSA-5656064(Activated FGFR1 binds FLRT1,2,3);R-HSA-9010231(ROBO1 binds FLRT3)	0.735979	0.808621	0.78295	1.82908	1.86344	1.90504	0.415815	-1.26599	7.90969e-15	1.49658e-12	down	yes
ENSG00000085276	MECOM	2122	ENST00000460814;ENST00000264674;ENST00000464456;ENST00000651503;ENST00000460890;ENST00000466623;ENST00000492586;ENST00000472280;ENST00000475754;ENST00000468789;ENST00000461430	GO:0000118(histone deacetylase complex);GO:0000978(RNA polymerase II cis-regulatory region sequence-specific DNA binding);GO:0001228(DNA-binding transcription activator activity, RNA polymerase II-specific);GO:0003677(DNA binding);GO:0003700(DNA-binding transcription factor activity);GO:0005515(protein binding);GO:0005634(nucleus);GO:0005654(nucleoplasm);GO:0005737(cytoplasm);GO:0005829(cytosol);…	00310(Lysine degradation);01100(Metabolic pathways);04010(MAPK signaling pathway);05200(Pathways in cancer);05220(Chronic myeloid leukemia);05220(Chronic myeloid leukemia)	K04462	EC:2.1.1.367	MDS1 and EVI1 complex locus [Source:HGNC Symbol;Acc:HGNC:3498]	protein_coding;retained_intron	DOID:0050686(organ_system_cancer);DOID:0060083(immune_system_cancer);DOID:1240(leukemia);DOID:14566(disease_of_cellular_proliferation);DOID:162(cancer);DOID:225(syndrome);DOID:2531(hematologic_cancer);DOID:2914(immune_system_disease);DOID:3262(phagocyte_bactericidal_dysfunction);DOID:3265(chronic_granulomatous_disease);DOID:4(disease);DOID:612(primary_immunodeficiency_disease);DOID:7(disease_of_a…	R-HSA-5634802(MECOM (KMT8E), PRDM16 (KMT8F) methylate lysine-10 of replicative histone H3 (H3K9));R-HSA-8943811(MECOM (EVI1) binds the PTEN gene promoter);R-HSA-8943817(MECOM (EVI1) recruits polycomb repressor complexes (PRCs) to the PTEN gene promoter);R-HSA-8944104(PTEN gene transcription is stimulated by TP53, EGR1, PPARG, ATF2, MAF1, and inhibited by NR2E1, SALL4, MECOM, SNAI1, SNAI2, JUN)	0.750759	0.71623	0.727491	0.21393	0.23897	0.264341	3.05961	1.61335	1.08944e-14	2.04962e-12	up	yes
ENSG00000258498	DIO3OS	64150	ENST00000700195;ENST00000700222;ENST00000554735;ENST00000553575;ENST00000555882;ENST00000700217;ENST00000557109;ENST00000554694;ENST00000557661;ENST00000700224;ENST00000556120;ENST00000554441;ENST00000700196;ENST00000553729;ENST00000691437;ENST00000555174	NA	NA	NA	NA	DIO3 opposite strand upstream RNA [Source:HGNC Symbol;Acc:HGNC:20348]	lncRNA	NA	NA	0.469459	0.486098	0.441946	1.19695	1.04747	1.25149	0.399754	-1.32281	1.33646e-14	2.48678e-12	down	yes
ENSG00000221955	SLC12A8	84561	ENST00000479231;ENST00000430155;ENST00000483944;ENST00000485849;ENST00000461616;ENST00000485954;ENST00000465777;ENST00000469902;ENST00000465475;ENST00000473262	GO:0005515(protein binding);GO:0006811(ion transport);GO:0006813(potassium ion transport);GO:0006884(cell volume homeostasis);GO:0015293(symporter activity);GO:0015377(cation:chloride symporter activity);GO:0015379(potassium:chloride symporter activity);GO:0016020(membrane);GO:0016021(integral component of membrane);GO:0055064(chloride ion homeostasis);GO:0055075(potassium ion homeostasis);GO:005…	NA	NA	NA	solute carrier family 12 member 8 [Source:HGNC Symbol;Acc:HGNC:15595]	retained_intron;protein_coding;processed_transcript;nonsense_mediated_decay	NA	NA	1.3734	1.39737	1.38557	2.77615	3.46313	2.89398	0.455078	-1.13581	1.54614e-14	2.84549e-12	down	yes
ENSG00000141759	TXNL4A	10907	ENST00000269601;ENST00000585769;ENST00000588162;ENST00000355491;ENST00000591711;ENST00000586295;ENST00000592957;ENST00000585474;ENST00000586825;ENST00000592837;ENST00000589926	GO:0000245(spliceosomal complex assembly);GO:0000375(RNA splicing, via transesterification reactions);GO:0000398(mRNA splicing, via spliceosome);GO:0005515(protein binding);GO:0005634(nucleus);GO:0005654(nucleoplasm);GO:0005681(spliceosomal complex);GO:0005682(U5 snRNP);GO:0005737(cytoplasm);GO:0005829(cytosol);GO:0006397(mRNA processing);GO:0007049(cell cycle);GO:0008380(RNA splicing);GO:0031965…	03040(Spliceosome);03040(Spliceosome)	NA	NA	thioredoxin like 4A [Source:HGNC Symbol;Acc:HGNC:30551]	protein_coding;nonsense_mediated_decay;processed_transcript	NA	R-HSA-156661(Formation of Exon Junction Complex);R-HSA-72127(Formation of the Spliceosomal B Complex);R-HSA-72130(Formation of an intermediate Spliceosomal C complex);R-HSA-72139(Formation of the active Spliceosomal C complex);R-HSA-72143(Lariat Formation and 5'-Splice Site Cleavage);R-HSA-72160(Cleavage at the 3'-Splice Site and Exon Ligation);R-HSA-75079(Formation of AT-AC C complex);R-HSA-7508…	8.26232	12.3482	8.88535	4.29998	3.93422	3.96775	2.41731	1.2734	1.59995e-14	2.92852e-12	up	yes
ENSG00000020633	RUNX3	864	ENST00000308873	GO:0000122(negative regulation of transcription by RNA polymerase II);GO:0000785(chromatin);GO:0000977(RNA polymerase II transcription regulatory region sequence-specific DNA binding);GO:0000978(RNA polymerase II cis-regulatory region sequence-specific DNA binding);GO:0000981(DNA-binding transcription factor activity, RNA polymerase II-specific);GO:0001222(transcription corepressor binding);GO:00…	04658(Th1 and Th2 cell differentiation);05169(Epstein-Barr virus infection)	NA	NA	RUNX family transcription factor 3 [Source:HGNC Symbol;Acc:HGNC:10473]	protein_coding	DOID:0050615(respiratory_system_cancer);DOID:0050686(organ_system_cancer);DOID:0050687(cell_type_cancer);DOID:0060083(immune_system_cancer);DOID:0060122(integumentary_system_cancer);DOID:10534(stomach_cancer);DOID:1107(esophageal_carcinoma);DOID:120(female_reproductive_organ_cancer);DOID:1240(leukemia);DOID:12603(acute_leukemia);DOID:1324(lung_cancer);DOID:1380(endometrial_cancer);DOID:14566(dise…	R-HSA-4411367(TCF7L1/TCF7L2/LEF1:CTNNB1 bind the MYC gene);R-HSA-8865454(CBFB binds RUNX3);R-HSA-8878117(RUNX3 binds ZFHX3);R-HSA-8878130(CDKN1A (p21) gene expression is positively regulated by RUNX3 and ZFHX3);R-HSA-8878143(RUNX3 binds SMAD3 and SMAD4);R-HSA-8878178(The complex of RUNX3, SMAD3 and SMAD4 binds the CDKN1A gene promoter);R-HSA-8878186(CDKN1A gene expression is synergistically activ…	0.762933	0.656368	0.735954	2.02137	1.8673	1.72026	0.384254	-1.37987	1.94381e-14	3.53868e-12	down	yes
ENSG00000182985	CADM1	23705	ENST00000452722;ENST00000331581;ENST00000542447;ENST00000540852;ENST00000546000;ENST00000541434;ENST00000540373;ENST00000543375;ENST00000441886	GO:0001819(positive regulation of cytokine production);GO:0001889(liver development);GO:0002376(immune system process);GO:0005102(signaling receptor binding);GO:0005515(protein binding);GO:0005886(plasma membrane);GO:0005911(cell-cell junction);GO:0006915(apoptotic process);GO:0007155(cell adhesion);GO:0007156(homophilic cell adhesion via plasma membrane adhesion molecules);GO:0007157(heterophili…	04514(Cell adhesion molecules);04514(Cell adhesion molecules)	NA	NA	cell adhesion molecule 1 [Source:HGNC Symbol;Acc:HGNC:5951]	protein_coding;retained_intron;processed_transcript	DOID:0050615(respiratory_system_cancer);DOID:0050686(organ_system_cancer);DOID:0050687(cell_type_cancer);DOID:0060037(developmental_disorder_of_mental_health);DOID:0060040(pervasive_developmental_disorder);DOID:0060041(autism_spectrum_disorder);DOID:0060072(benign_neoplasm);DOID:0060083(immune_system_cancer);DOID:0060084(cell_type_benign_neoplasm);DOID:0060100(musculoskeletal_system_cancer);DOID:…	R-HSA-420586(Necl-1:Necl-2 trans heterodimer interaction);R-HSA-420592(Transhomodimerization of Nectin-like (Necl) proteins);R-HSA-420595(Necl-2:Nectin 3 trans heterodimer interaction)	1.63097	1.45573	1.64604	0.684873	0.746407	0.71069	2.20953	1.14374	2.05709e-14	3.70485e-12	up	yes
ENSG00000138944	SHISAL1	85352	ENST00000381176	GO:0005515(protein binding);GO:0016020(membrane);GO:0016021(integral component of membrane)	NA	NA	NA	shisa like 1 [Source:HGNC Symbol;Acc:HGNC:29335]	protein_coding	NA	NA	1.03393	0.695797	0.950469	2.18741	2.43525	2.17138	0.394493	-1.34193	3.71608e-14	6.51842e-12	down	yes
ENSG00000091490	SEL1L3	23231	ENST00000399878;ENST00000510448;ENST00000509290;ENST00000512286;ENST00000513416	GO:0005515(protein binding);GO:0005654(nucleoplasm);GO:0016020(membrane);GO:0016021(integral component of membrane);GO:0016021(integral component of membrane)	NA	NA	NA	SEL1L family member 3 [Source:HGNC Symbol;Acc:HGNC:29108]	protein_coding;retained_intron	NA	NA	0.0704101	0.0665161	0.0410813	0.445699	0.310438	0.388833	0.155469	-2.6853	4.14186e-14	7.1904e-12	down	yes
ENSG00000008086	CDKL5	6792	ENST00000623535;ENST00000379996;ENST00000674046;ENST00000623610	GO:0000166(nucleotide binding);GO:0001764(neuron migration);GO:0004672(protein kinase activity);GO:0004674(protein serine/threonine kinase activity);GO:0004693(cyclin-dependent protein serine/threonine kinase activity);GO:0004712(protein serine/threonine/tyrosine kinase activity);GO:0005515(protein binding);GO:0005524(ATP binding);GO:0005634(nucleus);GO:0005654(nucleoplasm);GO:0005737(cytoplasm);…	NA	K08824	EC:2.7.11.22	cyclin dependent kinase like 5 [Source:HGNC Symbol;Acc:HGNC:11411]	protein_coding;retained_intron	DOID:0060037(developmental_disorder_of_mental_health);DOID:0060038(specific_developmental_disorder);DOID:0060040(pervasive_developmental_disorder);DOID:1059(intellectual_disability);DOID:1206(Rett_syndrome);DOID:150(disease_of_mental_health);DOID:1826(epilepsy_syndrome);DOID:225(syndrome);DOID:331(central_nervous_system_disease);DOID:4(disease);DOID:7(disease_of_anatomical_entity);DOID:863(nervou…	NA	0.102201	0.0922363	0.12141	0.291243	0.35975	0.337878	0.319401	-1.64656	5.50118e-14	9.45276e-12	down	yes
ENSG00000168061	SAC3D1	29901	ENST00000531072;ENST00000398846;ENST00000674184;ENST00000652489;ENST00000533017	GO:0032991(protein-containing complex);GO:0032991(protein-containing complex)	NA	NA	NA	SAC3 domain containing 1 [Source:HGNC Symbol;Acc:HGNC:30179]	protein_coding;processed_transcript	NA	NA	7.4751	11.3746	7.2997	2.99899	3.09413	2.60274	3.00711	1.58838	5.96217e-14	1.01929e-11	up	yes
ENSG00000107731	UNC5B	219699	ENST00000373192;ENST00000335350	GO:0001525(angiogenesis);GO:0005042(netrin receptor activity);GO:0005515(protein binding);GO:0005886(plasma membrane);GO:0006915(apoptotic process);GO:0007165(signal transduction);GO:0007411(axon guidance);GO:0014068(positive regulation of phosphatidylinositol 3-kinase signaling);GO:0016020(membrane);GO:0016021(integral component of membrane);GO:0033564(anterior/posterior axon guidance);GO:003800…	04360(Axon guidance);04360(Axon guidance)	NA	NA	unc-5 netrin receptor B [Source:HGNC Symbol;Acc:HGNC:12568]	protein_coding	DOID:0050686(organ_system_cancer);DOID:0080001(bone_disease);DOID:14566(disease_of_cellular_proliferation);DOID:162(cancer);DOID:17(musculoskeletal_system_disease);DOID:3119(gastrointestinal_system_cancer);DOID:3342(bone_inflammation_disease);DOID:3571(liver_cancer);DOID:4(disease);DOID:684(hepatocellular_carcinoma);DOID:686(liver_carcinoma);DOID:7148(rheumatoid_arthritis);DOID:7(disease_of_anato…	R-HSA-373713(DCC heterodimerizes with UNC-5:Netrin-1);R-HSA-373751(UNC-5 binds Netrin-1);R-HSA-418849(DAPK binds UNC5B);R-HSA-418852(Caspase cleavage of UNC5B);R-HSA-622357(PIKE-L interaction with UNC5B)	0.555695	0.485529	0.668042	1.56452	2.06658	1.40088	0.339681	-1.55775	6.2367e-14	1.06084e-11	down	yes
ENSG00000115414	FN1	2335	ENST00000421182;ENST00000492816;ENST00000354785;ENST00000474036;ENST00000498719;ENST00000432072;ENST00000460217;ENST00000494446;ENST00000357867;ENST00000426059;ENST00000496542;ENST00000359671;ENST00000443816;ENST00000461974;ENST00000323926;ENST00000456923;ENST00000438981;ENST00000485567;ENST00000469569;ENST00000480737;ENST00000446046;ENST00000356005;ENST00000473614;ENST00000471193;ENST00000480024…	GO:0001525(angiogenesis);GO:0001932(regulation of protein phosphorylation);GO:0002020(protease binding);GO:0005102(signaling receptor binding);GO:0005178(integrin binding);GO:0005201(extracellular matrix structural constituent);GO:0005515(protein binding);GO:0005518(collagen binding);GO:0005576(extracellular region);GO:0005577(fibrinogen complex);GO:0005604(basement membrane);GO:0005615(extracell…	04151(PI3K-Akt signaling pathway);04510(Focal adhesion);04512(ECM-receptor interaction);04810(Regulation of actin cytoskeleton);04933(AGE-RAGE signaling pathway in diabetic complications);05100(Bacterial invasion of epithelial cells);05135(Yersinia infection);05146(Amoebiasis);05165(Human papillomavirus infection);05200(Pathways in cancer);05205(Proteoglycans in cancer);05222(Small cell lung canc…	NA	NA	fibronectin 1 [Source:HGNC Symbol;Acc:HGNC:3778]	protein_coding;retained_intron	DOID:0014667(disease_of_metabolism);DOID:0050117(disease_by_infectious_agent);DOID:0050155(sensory_system_disease);DOID:0050615(respiratory_system_cancer);DOID:0050686(organ_system_cancer);DOID:0050687(cell_type_cancer);DOID:0050828(artery_disease);DOID:0060049(autoimmune_disease_of_urogenital_tract);DOID:0060056(hypersensitivity_reaction_disease);DOID:0060083(immune_system_cancer);DOID:0060100(m…	R-HSA-1566981(Fibronectin degradation by MMP1, 3, 7, 12, 13, 19, CTSS);R-HSA-202723(Integrin alpha5beta1 binds FN1 dimer);R-HSA-216050(Integrins alpha4beta1, alpha8beta1, alphaVbeta1, alphaVbeta3, alphaVbeta6 bind Fibronectin matrix);R-HSA-2327733(FN1 binds Collagen types I-V, VII);R-HSA-2327746(FN1 aggregation);R-HSA-2396337(HSPG2 binds FGF2(10-155), Fibronectn matrix, Transthyretin tetramer, PD…	30.7386	18.1924	30.9513	63.2757	63.9851	61.7296	0.422679	-1.24236	6.6478e-14	1.12508e-11	down	yes
ENSG00000104081	BMF	90427	ENST00000354670;ENST00000560430;ENST00000397573;ENST00000558774;ENST00000557870;ENST00000558057;ENST00000559701;ENST00000561360;ENST00000561282	GO:0001669(acrosomal vesicle);GO:0005515(protein binding);GO:0005741(mitochondrial outer membrane);GO:0005829(cytosol);GO:0005886(plasma membrane);GO:0006915(apoptotic process);GO:0010507(negative regulation of autophagy);GO:0016459(myosin complex);GO:0031334(positive regulation of protein-containing complex assembly);GO:0034644(cellular response to UV);GO:0043065(positive regulation of apoptotic…	05206(MicroRNAs in cancer);05206(MicroRNAs in cancer)	NA	NA	Bcl2 modifying factor [Source:HGNC Symbol;Acc:HGNC:24132]	protein_coding;processed_transcript	NA	R-HSA-139908(Phosphorylation of DLC2 by MAPK8);R-HSA-139909(Translocation of BMF to mitochondria);R-HSA-508163(BH3-only proteins associate with and inactivate anti-apoptotic BCL-2)	1.15328	0.92941	1.02335	2.22339	2.7471	2.37113	0.423072	-1.24102	7.09696e-14	1.19509e-11	down	yes
ENSG00000092607	TBX15	6913	ENST00000369429;ENST00000449873;ENST00000207157	GO:0000122(negative regulation of transcription by RNA polymerase II);GO:0000785(chromatin);GO:0000976(transcription cis-regulatory region binding);GO:0000978(RNA polymerase II cis-regulatory region sequence-specific DNA binding);GO:0000981(DNA-binding transcription factor activity, RNA polymerase II-specific);GO:0001227(DNA-binding transcription repressor activity, RNA polymerase II-specific);GO…	NA	NA	NA	T-box transcription factor 15 [Source:HGNC Symbol;Acc:HGNC:11594]	protein_coding	NA	NA	1.10441	1.25482	1.15546	2.68744	2.4578	2.79209	0.442805	-1.17526	7.27032e-14	1.2182e-11	down	yes
ENSG00000130720	FIBCD1	84929	ENST00000372338;ENST00000486250;ENST00000451466;ENST00000463475;ENST00000372337;ENST00000448616	GO:0005102(signaling receptor binding);GO:0005515(protein binding);GO:0005615(extracellular space);GO:0007155(cell adhesion);GO:0008061(chitin binding);GO:0016020(membrane);GO:0016021(integral component of membrane);GO:0046872(metal ion binding);GO:0062023(collagen-containing extracellular matrix);GO:0062023(collagen-containing extracellular matrix)	NA	NA	NA	fibrinogen C domain containing 1 [Source:HGNC Symbol;Acc:HGNC:25922]	protein_coding;processed_transcript	NA	NA	10.3097	11.0643	10.999	4.05836	5.68758	3.76423	2.3962	1.26075	8.22068e-14	1.37062e-11	up	yes
ENSG00000099994	SUSD2	56241	ENST00000358321;ENST00000463101	GO:0005515(protein binding);GO:0005615(extracellular space);GO:0005886(plasma membrane);GO:0016020(membrane);GO:0016021(integral component of membrane);GO:0051782(negative regulation of cell division);GO:0070062(extracellular exosome);GO:1902807(negative regulation of cell cycle G1/S phase transition);GO:1902807(negative regulation of cell cycle G1/S phase transition)	NA	NA	NA	sushi domain containing 2 [Source:HGNC Symbol;Acc:HGNC:30667]	protein_coding;retained_intron	NA	NA	1.44244	1.12241	1.51702	2.97149	3.07964	3.32101	0.435532	-1.19915	9.29942e-14	1.54283e-11	down	yes
ENSG00000163673	DCLK3	85443	ENST00000636136;ENST00000416516	GO:0000166(nucleotide binding);GO:0004672(protein kinase activity);GO:0004674(protein serine/threonine kinase activity);GO:0004712(protein serine/threonine/tyrosine kinase activity);GO:0005524(ATP binding);GO:0005634(nucleus);GO:0005737(cytoplasm);GO:0006468(protein phosphorylation);GO:0016301(kinase activity);GO:0016310(phosphorylation);GO:0016740(transferase activity);GO:0018105(peptidyl-serine…	NA	K17530	EC:2.7.11.1	doublecortin like kinase 3 [Source:HGNC Symbol;Acc:HGNC:19005]	protein_coding	NA	NA	0.37015	0.200784	0.339887	0.0223488	0.0206151	0.0177226	15.0086	3.90772	9.518e-14	1.57136e-11	up	yes
ENSG00000158406	H4C8	8365,8294,8359,8360,8361,8362,8363,8364,8366,8367,8368,8370,121504,554313	ENST00000634956;ENST00000634560;ENST00000377727	GO:0000228(nuclear chromosome);GO:0000781(chromosome, telomeric region);GO:0000786(nucleosome);GO:0003677(DNA binding);GO:0003723(RNA binding);GO:0005515(protein binding);GO:0005576(extracellular region);GO:0005634(nucleus);GO:0005654(nucleoplasm);GO:0005694(chromosome);GO:0006334(nucleosome assembly);GO:0006335(DNA replication-dependent chromatin assembly);GO:0006352(DNA-templated transcription …	05034(Alcoholism);05203(Viral carcinogenesis);05322(Systemic lupus erythematosus);05322(Systemic lupus erythematosus)	NA	NA	H4 clustered histone 8 [Source:HGNC Symbol;Acc:HGNC:4788]	nonsense_mediated_decay;protein_coding	NA	R-HSA-1214188(PRDM9 trimethylates histone H3);R-HSA-176700(Incorporation Of Extended And Processed Telomere End Into Higher Order T-Loop And Associated Protein Structure);R-HSA-181450(Incorporation Of Extended And Processed Telomere End Into Associated Protein Structure);R-HSA-212222(PRC2 recruits DNA methyltransferases);R-HSA-212252(Polycomb Repressive Complex 2 (PRC2) Is recruited to chromatin)…	8.72626	8.46713	7.1844	3.52828	3.36977	3.91277	2.25494	1.17309	1.06096e-13	1.74303e-11	up	yes
ENSG00000162433	AK4	205	ENST00000327299;ENST00000474968;ENST00000545314;ENST00000497030;ENST00000395334;ENST00000470888	GO:0000166(nucleotide binding);GO:0002082(regulation of oxidative phosphorylation);GO:0004017(adenylate kinase activity);GO:0004550(nucleoside diphosphate kinase activity);GO:0005515(protein binding);GO:0005524(ATP binding);GO:0005525(GTP binding);GO:0005737(cytoplasm);GO:0005739(mitochondrion);GO:0005759(mitochondrial matrix);GO:0006139(nucleobase-containing compound metabolic process);GO:000616…	00230(Purine metabolism);00730(Thiamine metabolism);01100(Metabolic pathways);01240(Biosynthesis of cofactors);01240(Biosynthesis of cofactors)	K00939	EC:2.7.4.3	adenylate kinase 4 [Source:HGNC Symbol;Acc:HGNC:363]	protein_coding;processed_transcript	NA	R-HSA-6788798(AK4 phosphorylates (d)NMPs to (d)NDPs)	0.957633	0.906461	1.31622	2.474	2.45917	2.60277	0.42202	-1.24462	1.1467e-13	1.86569e-11	down	yes
ENSG00000203883	SOX18	54345	ENST00000340356	GO:0000122(negative regulation of transcription by RNA polymerase II);GO:0000785(chromatin);GO:0000976(transcription cis-regulatory region binding);GO:0000978(RNA polymerase II cis-regulatory region sequence-specific DNA binding);GO:0000981(DNA-binding transcription factor activity, RNA polymerase II-specific);GO:0001228(DNA-binding transcription activator activity, RNA polymerase II-specific);GO…	NA	NA	NA	SRY-box transcription factor 18 [Source:HGNC Symbol;Acc:HGNC:11194]	protein_coding	DOID:0050828(artery_disease);DOID:1272(telangiectasis);DOID:1287(cardiovascular_system_disease);DOID:178(vascular_disease);DOID:1936(atherosclerosis);DOID:2348(arteriosclerotic_cardiovascular_disease);DOID:2349(arteriosclerosis);DOID:341(peripheral_vascular_disease);DOID:4(disease);DOID:7(disease_of_anatomical_entity)	NA	1.42674	2.10889	1.49053	0.299176	0.202261	0.314623	6.15906	2.62271	1.2641e-13	2.04681e-11	up	yes
ENSG00000167654	ATCAY	85300	ENST00000450849;ENST00000600960	GO:0005515(protein binding);GO:0005737(cytoplasm);GO:0006915(apoptotic process);GO:0007399(nervous system development);GO:0016020(membrane);GO:0016021(integral component of membrane);GO:0019894(kinesin binding);GO:0030054(cell junction);GO:0030424(axon);GO:0030425(dendrite);GO:0030426(growth cone);GO:0031175(neuron projection development);GO:0031966(mitochondrial membrane);GO:0032880(regulation o…	NA	NA	NA	ATCAY kinesin light chain interacting caytaxin [Source:HGNC Symbol;Acc:HGNC:779]	protein_coding	NA	NA	0.310176	0.442506	0.376859	1.39137	1.31788	1.02866	0.302185	-1.7265	1.51931e-13	2.42506e-11	down	yes
ENSG00000228793	ENSG00000228793		ENST00000668020;ENST00000653557;ENST00000689564;ENST00000660471;ENST00000661957;ENST00000658658;ENST00000657929;ENST00000665760;ENST00000653626;ENST00000443445;ENST00000668915;ENST00000659072;ENST00000669021	NA	NA	NA	NA	novel transcript	lncRNA	NA	NA	0.150553	0.218102	0.192432	0.0186887	0.0374201	0.0189833	7.47199	2.90149	1.54978e-13	2.46203e-11	up	yes
ENSG00000123179	EBPL	84650	ENST00000378272;ENST00000378284;ENST00000378270;ENST00000378268;ENST00000242827;ENST00000473576;ENST00000495963	GO:0005783(endoplasmic reticulum);GO:0005789(endoplasmic reticulum membrane);GO:0016020(membrane);GO:0016021(integral component of membrane);GO:0016125(sterol metabolic process);GO:0047750(cholestenol delta-isomerase activity);GO:0047750(cholestenol delta-isomerase activity)	NA	NA	NA	EBP like [Source:HGNC Symbol;Acc:HGNC:18061]	protein_coding;processed_transcript	NA	NA	14.335	20.4369	13.8356	5.68386	5.8811	7.2436	2.58433	1.36979	1.61613e-13	2.55538e-11	up	yes
ENSG00000176101	SSNA1	8636	ENST00000459860;ENST00000463511;ENST00000464553;ENST00000322310	GO:0000226(microtubule cytoskeleton organization);GO:0005515(protein binding);GO:0005634(nucleus);GO:0005737(cytoplasm);GO:0005813(centrosome);GO:0005814(centriole);GO:0005815(microtubule organizing center);GO:0005829(cytosol);GO:0005856(cytoskeleton);GO:0005930(axoneme);GO:0007020(microtubule nucleation);GO:0007409(axonogenesis);GO:0008017(microtubule binding);GO:0030424(axon);GO:0030496(midbody…	NA	NA	NA	SS nuclear autoantigen 1 [Source:HGNC Symbol;Acc:HGNC:11321]	retained_intron;protein_coding	NA	R-HSA-2574840(AJUBA facilitates AURKA autophosphorylation);R-HSA-2574845(AJUBA binds centrosome-associated AURKA);R-HSA-3000310(AURKA phosphorylates PLK1);R-HSA-3000319(BORA binds PLK1 and AURKA);R-HSA-380272(Plk1-mediated phosphorylation of Nlp);R-HSA-380283(Recruitment of additional gamma tubulin/ gamma TuRC to the centrosome);R-HSA-380294(Loss of C-Nap-1 from centrosomes);R-HSA-380303(Dissocia…	45.4559	67.0708	42.6402	22.0746	21.6062	18.8298	2.48225	1.31165	1.73333e-13	2.72789e-11	up	yes
ENSG00000128683	GAD1	2571	ENST00000344257;ENST00000488724;ENST00000429023;ENST00000478562;ENST00000462739;ENST00000625689;ENST00000493875;ENST00000375272;ENST00000455008;ENST00000493270;ENST00000486850;ENST00000485013	GO:0003824(catalytic activity);GO:0004351(glutamate decarboxylase activity);GO:0005515(protein binding);GO:0005737(cytoplasm);GO:0005886(plasma membrane);GO:0005938(cell cortex);GO:0006538(glutamate catabolic process);GO:0006540(glutamate decarboxylation to succinate);GO:0007268(chemical synaptic transmission);GO:0009449(gamma-aminobutyric acid biosynthetic process);GO:0012506(vesicle membrane);G…	00250(Alanine, aspartate and glutamate metabolism);00410(beta-Alanine metabolism);00430(Taurine and hypotaurine metabolism);00650(Butanoate metabolism);01100(Metabolic pathways);04727(GABAergic synapse);04940(Type I diabetes mellitus);04940(Type I diabetes mellitus)	K01580	EC:4.1.1.15	glutamate decarboxylase 1 [Source:HGNC Symbol;Acc:HGNC:4092]	protein_coding;retained_intron;processed_transcript;nonsense_mediated_decay	DOID:0050567(orofacial_cleft);DOID:0060037(developmental_disorder_of_mental_health);DOID:0060040(pervasive_developmental_disorder);DOID:0060041(autism_spectrum_disorder);DOID:0080015(physical_disorder);DOID:12849(autistic_disorder);DOID:1289(neurodegenerative_disease);DOID:13366(Stiff_Person_syndrome);DOID:14330(Parkinson's_disease);DOID:150(disease_of_mental_health);DOID:1561(cognitive_disorder)…	R-HSA-888572(PXLP-K405-GAD1 decarboxylates L-Glu to form GABA);R-HSA-888577(Synthesis of GABA by GAD2);R-HSA-888589(Release of GABA at the synapse);R-HSA-9022934(GAD1 gene expression is stimulated by MECP2);R-HSA-917744(GABA loaded synaptic vesicle Docking and Priming)	0.544777	0.387961	0.389361	0.0907437	0.0965448	0.0744564	5.0511	2.3366	1.78137e-13	2.79046e-11	up	yes
ENSG00000134243	SORT1	6272	ENST00000538502;ENST00000256637;ENST00000483508;ENST00000466471	GO:0001503(ossification);GO:0005515(protein binding);GO:0005634(nucleus);GO:0005764(lysosome);GO:0005765(lysosomal membrane);GO:0005768(endosome);GO:0005769(early endosome);GO:0005783(endoplasmic reticulum);GO:0005789(endoplasmic reticulum membrane);GO:0005794(Golgi apparatus);GO:0005829(cytosol);GO:0005886(plasma membrane);GO:0005905(clathrin-coated pit);GO:0006622(protein targeting to lysosome)…	04142(Lysosome);04722(Neurotrophin signaling pathway);04979(Cholesterol metabolism);04979(Cholesterol metabolism)	NA	NA	sortilin 1 [Source:HGNC Symbol;Acc:HGNC:11186]	protein_coding;retained_intron	DOID:0014667(disease_of_metabolism);DOID:0050828(artery_disease);DOID:0060072(benign_neoplasm);DOID:0060084(cell_type_benign_neoplasm);DOID:0060158(acquired_metabolic_disease);DOID:1287(cardiovascular_system_disease);DOID:14566(disease_of_cellular_proliferation);DOID:162(cancer);DOID:178(vascular_disease);DOID:3393(coronary_artery_disease);DOID:374(nutrition_disease);DOID:4(disease);DOID:5844(myo…	R-HSA-421831(trans-Golgi Network Coat Assembly);R-HSA-421833(Vamp And trans-Golgi Network AP-1 Binding Coupled With Cargo Capture);R-HSA-421835(trans-Golgi Network Vesicle Scission);R-HSA-421836(trans-Golgi Network Derived Vesicle Uncoating)	2.79973	2.57046	2.92525	1.2781	1.43428	1.41028	2.01215	1.00874	2.09147e-13	3.26105e-11	up	yes
ENSG00000180921	FAM83H	286077	ENST00000650760;ENST00000388913	GO:0005515(protein binding);GO:0005737(cytoplasm);GO:0005856(cytoskeleton);GO:0007165(signal transduction);GO:0019901(protein kinase binding);GO:0030335(positive regulation of cell migration);GO:0031214(biomineral tissue development);GO:0044380(protein localization to cytoskeleton);GO:0045095(keratin filament);GO:0045104(intermediate filament cytoskeleton organization);GO:1990254(keratin filament…	NA	NA	NA	family with sequence similarity 83 member H [Source:HGNC Symbol;Acc:HGNC:24797]	protein_coding	NA	NA	2.81993	2.09822	2.74245	5.19842	5.6935	5.05768	0.4803	-1.05799	2.19939e-13	3.41352e-11	down	yes
ENSG00000152402	GUCY1A2	2977	ENST00000526355;ENST00000347596	GO:0000166(nucleotide binding);GO:0004383(guanylate cyclase activity);GO:0005515(protein binding);GO:0005525(GTP binding);GO:0005737(cytoplasm);GO:0006182(cGMP biosynthetic process);GO:0007165(signal transduction);GO:0007263(nitric oxide mediated signal transduction);GO:0008074(guanylate cyclase complex, soluble);GO:0009190(cyclic nucleotide biosynthetic process);GO:0010750(positive regulation of…	00230(Purine metabolism);01100(Metabolic pathways);04022(cGMP-PKG signaling pathway);04270(Vascular smooth muscle contraction);04540(Gap junction);04611(Platelet activation);04713(Circadian entrainment);04730(Long-term depression);04921(Oxytocin signaling pathway);04924(Renin secretion);04970(Salivary secretion);04970(Salivary secretion)	K12318	EC:4.6.1.2	guanylate cyclase 1 soluble subunit alpha 2 [Source:HGNC Symbol;Acc:HGNC:4684]	protein_coding	DOID:14566(disease_of_cellular_proliferation);DOID:150(disease_of_mental_health);DOID:1561(cognitive_disorder);DOID:162(cancer);DOID:2468(psychotic_disorder);DOID:4(disease);DOID:5419(schizophrenia)	R-HSA-392143(NO binds to Guanylate Cyclase);R-HSA-392152(Soluble guanylate cyclase converts GTP to cGMP);R-HSA-9620456(sGC stimulators bind sGC:NO);R-HSA-9621179(Cinaciguat binds sGC:NO)	0.295394	0.148014	0.27025	0.809224	0.691087	0.830846	0.306139	-1.70774	2.51391e-13	3.86602e-11	down	yes
ENSG00000272512	ENSG00000272512		ENST00000606034	NA	NA	NA	NA	novel transcript	lncRNA	NA	NA	0.416774	0.346169	0.280816	1.46527	1.80493	1.49852	0.218876	-2.19181	3.55949e-13	5.44909e-11	down	yes
ENSG00000248596	ENSG00000248596		ENST00000515403	NA	NA	NA	NA	novel transcript	lncRNA	NA	NA	1.30204	1.88203	1.04895	0.256331	0.360665	0.30883	4.57216	2.19288	3.70064e-13	5.63954e-11	up	yes
ENSG00000196730	DAPK1	1612	ENST00000622514;ENST00000468482;ENST00000470267;ENST00000463069;ENST00000466188;ENST00000469067;ENST00000496522;ENST00000475804;ENST00000497743;ENST00000408954;ENST00000472284;ENST00000495281	GO:0000166(nucleotide binding);GO:0002357(defense response to tumor cell);GO:0002834(regulation of response to tumor cell);GO:0004672(protein kinase activity);GO:0004674(protein serine/threonine kinase activity);GO:0004683(calmodulin-dependent protein kinase activity);GO:0004712(protein serine/threonine/tyrosine kinase activity);GO:0005515(protein binding);GO:0005516(calmodulin binding);GO:000552…	04140(Autophagy - animal);05200(Pathways in cancer);05219(Bladder cancer);05219(Bladder cancer)	K08803	EC:2.7.11.1	death associated protein kinase 1 [Source:HGNC Symbol;Acc:HGNC:2674]	protein_coding;processed_transcript;retained_intron	DOID:0050155(sensory_system_disease);DOID:0050615(respiratory_system_cancer);DOID:0050686(organ_system_cancer);DOID:0050687(cell_type_cancer);DOID:0060072(benign_neoplasm);DOID:0060083(immune_system_cancer);DOID:0060084(cell_type_benign_neoplasm);DOID:0060116(sensory_system_cancer);DOID:1036(chronic_leukemia);DOID:1037(lymphoblastic_leukemia);DOID:1040(chronic_lymphocytic_leukemia);DOID:10652(Alz…	R-HSA-418849(DAPK binds UNC5B)	2.7347	2.10523	2.50148	1.12138	1.14579	1.09295	2.18486	1.12754	4.62003e-13	7.00891e-11	up	yes
ENSG00000289688	ENSG00000289688		ENST00000695562	NA	NA	NA	NA	novel transcript	lncRNA	NA	NA	0.289398	0.190338	0.28502	0.056741	0.042208	0.049951	5.13604	2.36066	4.69749e-13	7.09448e-11	up	yes
ENSG00000196220	SRGAP3	9901,23380	ENST00000383836;ENST00000485983;ENST00000491467;ENST00000470951;ENST00000518265;ENST00000520860;ENST00000490889	GO:0005096(GTPase activator activity);GO:0005515(protein binding);GO:0005737(cytoplasm);GO:0005829(cytosol);GO:0007165(signal transduction);GO:0030336(negative regulation of cell migration);GO:0050790(regulation of catalytic activity);GO:0051056(regulation of small GTPase mediated signal transduction);GO:0051056(regulation of small GTPase mediated signal transduction)	04360(Axon guidance);04360(Axon guidance)	NA	NA	SLIT-ROBO Rho GTPase activating protein 3 [Source:HGNC Symbol;Acc:HGNC:19744]	protein_coding;retained_intron;processed_transcript	DOID:0060037(developmental_disorder_of_mental_health);DOID:0060038(specific_developmental_disorder);DOID:1059(intellectual_disability);DOID:150(disease_of_mental_health);DOID:4(disease)	R-HSA-376145(SRGAP binds ROBO1:SLIT2);R-HSA-428533(Inactivation of CDC42);R-HSA-9013144(RAC1 GAPs stimulate RAC1 GTPase activity);R-HSA-9013161(CDC42 GAPs stimulate CDC42 GTPase activity)	0.0230609	0.0329938	0.0319353	0.176877	0.154159	0.129523	0.191051	-2.38797	4.76368e-13	7.16232e-11	down	yes
ENSG00000008394	MGST1	4257	ENST00000396210;ENST00000624056;ENST00000359720;ENST00000537878;ENST00000539708;ENST00000538885;ENST00000540056;ENST00000538857;ENST00000534835;ENST00000396209;ENST00000543076;ENST00000542256;ENST00000535309;ENST00000396207;ENST00000539036;ENST00000535624;ENST00000540126;ENST00000536371;ENST00000010404	GO:0004364(glutathione transferase activity);GO:0004602(glutathione peroxidase activity);GO:0005515(protein binding);GO:0005739(mitochondrion);GO:0005741(mitochondrial outer membrane);GO:0005778(peroxisomal membrane);GO:0005783(endoplasmic reticulum);GO:0005789(endoplasmic reticulum membrane);GO:0005886(plasma membrane);GO:0016020(membrane);GO:0016021(integral component of membrane);GO:0016740(tr…	00480(Glutathione metabolism);00980(Metabolism of xenobiotics by cytochrome P450);00982(Drug metabolism - cytochrome P450);00983(Drug metabolism - other enzymes);01100(Metabolic pathways);01524(Platinum drug resistance);05200(Pathways in cancer);05204(Chemical carcinogenesis);05225(Hepatocellular carcinoma);05418(Fluid shear stress and atherosclerosis);05418(Fluid shear stress and atherosclerosis)	K00799	EC:2.5.1.18	microsomal glutathione S-transferase 1 [Source:HGNC Symbol;Acc:HGNC:7061]	protein_coding;TEC;processed_transcript;retained_intron	NA	R-HSA-176059(GST trimers transfer GS from GSH to luminal substrates);R-HSA-5423653(MGST trimers transfer GS from GSH to AFXBO and AFNBO);R-HSA-6798739(Exocytosis of azurophil granule membrane proteins)	1.17371	1.75336	1.18628	3.05494	3.24139	3.24005	0.431334	-1.21312	5.29163e-13	7.92075e-11	down	yes
ENSG00000142544	CTU1	90353	ENST00000421832	GO:0000049(tRNA binding);GO:0002097(tRNA wobble base modification);GO:0002098(tRNA wobble uridine modification);GO:0002143(tRNA wobble position uridine thiolation);GO:0002144(cytosolic tRNA wobble base thiouridylase complex);GO:0003723(RNA binding);GO:0005515(protein binding);GO:0005737(cytoplasm);GO:0005829(cytosol);GO:0008033(tRNA processing);GO:0016740(transferase activity);GO:0016779(nucleoti…	04122(Sulfur relay system)	NA	NA	cytosolic thiouridylase subunit 1 [Source:HGNC Symbol;Acc:HGNC:29590]	protein_coding	NA	R-HSA-6782264(CTU1:CTU2:URM1 thiolates uridine-34 in tRNAs)	2.6139	3.45665	1.93615	0.74403	0.489142	0.544723	4.50347	2.17104	5.63928e-13	8.40377e-11	up	yes
ENSG00000143507	DUSP10	11221	ENST00000366899;ENST00000477026	GO:0002819(regulation of adaptive immune response);GO:0004721(phosphoprotein phosphatase activity);GO:0004722(protein serine/threonine phosphatase activity);GO:0004725(protein tyrosine phosphatase activity);GO:0005515(protein binding);GO:0005634(nucleus);GO:0005654(nucleoplasm);GO:0005737(cytoplasm);GO:0005794(Golgi apparatus);GO:0005829(cytosol);GO:0006470(protein dephosphorylation);GO:0008138(p…	04010(MAPK signaling pathway);04010(MAPK signaling pathway)	K20216	EC:3.1.3.16;EC:3.1.3.48	dual specificity phosphatase 10 [Source:HGNC Symbol;Acc:HGNC:3065]	protein_coding;nonsense_mediated_decay	NA	R-HSA-5675373(Nuclear DUSPs dephosphorylate MAPKs);R-HSA-5675376(Cytosolic DUSPs dephosphorylate MAPKs);R-HSA-9652816(Constitutively active MAPK1 mutants are not dephosphorylated by DUSPs)	0.766873	0.954013	0.70021	2.27283	2.40567	2.22362	0.350776	-1.51138	6.67125e-13	9.82036e-11	down	yes
ENSG00000145362	ANK2	287	ENST00000682189;ENST00000682959;ENST00000672251;ENST00000514160;ENST00000515644;ENST00000683662;ENST00000672209;ENST00000682198;ENST00000672240;ENST00000673453;ENST00000673255;ENST00000683777;ENST00000502701;ENST00000512298;ENST00000683310;ENST00000506344;ENST00000683354;ENST00000683893;ENST00000682678	GO:0002027(regulation of heart rate);GO:0003283(atrial septum development);GO:0005200(structural constituent of cytoskeleton);GO:0005515(protein binding);GO:0005737(cytoplasm);GO:0005739(mitochondrion);GO:0005764(lysosome);GO:0005768(endosome);GO:0005769(early endosome);GO:0005829(cytosol);GO:0005856(cytoskeleton);GO:0005886(plasma membrane);GO:0006874(cellular calcium ion homeostasis);GO:0006897…	05205(Proteoglycans in cancer);05205(Proteoglycans in cancer)	NA	NA	ankyrin 2 [Source:HGNC Symbol;Acc:HGNC:493]	retained_intron;protein_coding	DOID:225(syndrome);DOID:4(disease)	R-HSA-373739(Ankyrins link voltage-gated sodium and potassium channels to spectrin and L1);R-HSA-374675(L1 dimer binds Ankyrin);R-HSA-392751(L1 linked to actin cytoskeleton by ankyrin);R-HSA-445076(Phosphorylation of Y1229 in L1);R-HSA-6807875(ARFGAP, cargo, v-SNAREs and p24 proteins bind nascent COPI complex);R-HSA-6807877(ARFGAPs stimulate ARF GTPase activity);R-HSA-6809003(ERGIC-to-Golgi vesic…	0.0169479	0.010515	0.0147815	0.0584758	0.0663338	0.0619202	0.226233	-2.14412	8.2938e-13	1.20921e-10	down	yes
ENSG00000072657	TRHDE	29953	ENST00000261180;ENST00000548156;ENST00000547300;ENST00000552503;ENST00000549922	GO:0004177(aminopeptidase activity);GO:0005737(cytoplasm);GO:0005886(plasma membrane);GO:0005887(integral component of plasma membrane);GO:0006508(proteolysis);GO:0007165(signal transduction);GO:0007267(cell-cell signaling);GO:0008217(regulation of blood pressure);GO:0008233(peptidase activity);GO:0008237(metallopeptidase activity);GO:0008270(zinc ion binding);GO:0016020(membrane);GO:0016021(inte…	NA	K01306	EC:3.4.19.6	thyrotropin releasing hormone degrading enzyme [Source:HGNC Symbol;Acc:HGNC:30748]	protein_coding;processed_transcript;retained_intron	NA	NA	0.0551521	0.0320768	0.0357255	0.207319	0.210896	0.258013	0.181824	-2.45939	8.86688e-13	1.28166e-10	down	yes
ENSG00000205413	SAMD9	54809	ENST00000379958;ENST00000620985;ENST00000446617	GO:0005515(protein binding);GO:0005737(cytoplasm);GO:0005829(cytosol);GO:0034058(endosomal vesicle fusion);GO:0043231(intracellular membrane-bounded organelle);GO:0043231(intracellular membrane-bounded organelle)	NA	NA	NA	sterile alpha motif domain containing 9 [Source:HGNC Symbol;Acc:HGNC:1348]	protein_coding	DOID:0014667(disease_of_metabolism);DOID:0050032(mineral_metabolism_disease);DOID:0050828(artery_disease);DOID:0060158(acquired_metabolic_disease);DOID:10575(calcium_metabolism_disease);DOID:1287(cardiovascular_system_disease);DOID:14566(disease_of_cellular_proliferation);DOID:162(cancer);DOID:178(vascular_disease);DOID:182(calcinosis);DOID:1936(atherosclerosis);DOID:2348(arteriosclerotic_cardiov…	NA	2.1172	1.32483	1.83381	4.28818	3.71457	4.25157	0.430529	-1.21582	1.10296e-12	1.57401e-10	down	yes
ENSG00000039139	DNAH5	1767	ENST00000265104;ENST00000508040;ENST00000683090;ENST00000684099;ENST00000681290;ENST00000683611;ENST00000683967;ENST00000684013;ENST00000682376;ENST00000512443;ENST00000682586	GO:0000166(nucleotide binding);GO:0003341(cilium movement);GO:0003351(epithelial cilium movement involved in extracellular fluid movement);GO:0003777(microtubule motor activity);GO:0005524(ATP binding);GO:0005576(extracellular region);GO:0005737(cytoplasm);GO:0005856(cytoskeleton);GO:0005858(axonemal dynein complex);GO:0005874(microtubule);GO:0005929(cilium);GO:0005930(axoneme);GO:0007018(microtu…	05014(Amyotrophic lateral sclerosis);05016(Huntington disease);05022(Pathways of neurodegeneration - multiple diseases);05022(Pathways of neurodegeneration - multiple diseases)	NA	NA	dynein axonemal heavy chain 5 [Source:HGNC Symbol;Acc:HGNC:2950]	protein_coding;processed_transcript;retained_intron	NA	NA	0.315491	0.287049	0.416632	0.741391	0.788867	0.767584	0.443534	-1.17288	1.1685e-12	1.6605e-10	down	yes
ENSG00000136630	HLX	3142	ENST00000366903;ENST00000549319;ENST00000427693	GO:0000785(chromatin);GO:0000981(DNA-binding transcription factor activity, RNA polymerase II-specific);GO:0001889(liver development);GO:0003677(DNA binding);GO:0005515(protein binding);GO:0005634(nucleus);GO:0006355(regulation of DNA-templated transcription);GO:0006357(regulation of transcription by RNA polymerase II);GO:0007165(signal transduction);GO:0007519(skeletal muscle tissue development)…	NA	NA	NA	H2.0 like homeobox [Source:HGNC Symbol;Acc:HGNC:4978]	protein_coding;retained_intron	DOID:0080000(muscular_disease);DOID:10481(diaphragm_disease);DOID:17(musculoskeletal_system_disease);DOID:3827(congenital_diaphragmatic_hernia);DOID:4(disease);DOID:7(disease_of_anatomical_entity)	NA	0.944924	1.40375	1.01969	2.64757	2.70162	2.64269	0.421474	-1.24649	1.30936e-12	1.8451e-10	down	yes
ENSG00000188549	CCDC9B	388115	ENST00000397536;ENST00000558858;ENST00000558912;ENST00000559313;ENST00000560922;ENST00000382688;ENST00000557973	GO:0003723(RNA binding);GO:0003723(RNA binding)	NA	NA	NA	coiled-coil domain containing 9B [Source:HGNC Symbol;Acc:HGNC:33488]	protein_coding;retained_intron;processed_transcript	NA	NA	8.17992	5.92993	8.22603	3.34859	3.30707	3.78833	2.13864	1.09669	1.3206e-12	1.85318e-10	up	yes
ENSG00000133048	CHI3L1	1116	ENST00000255409;ENST00000472064;ENST00000473185;ENST00000404436;ENST00000478742	GO:0005201(extracellular matrix structural constituent);GO:0005515(protein binding);GO:0005576(extracellular region);GO:0005615(extracellular space);GO:0005737(cytoplasm);GO:0005783(endoplasmic reticulum);GO:0005975(carbohydrate metabolic process);GO:0006032(chitin catabolic process);GO:0006915(apoptotic process);GO:0006954(inflammatory response);GO:0007250(activation of NF-kappaB-inducing kinase…	NA	NA	NA	chitinase 3 like 1 [Source:HGNC Symbol;Acc:HGNC:1932]	protein_coding;retained_intron	DOID:0050117(disease_by_infectious_agent);DOID:0050161(lower_respiratory_tract_disease);DOID:0050686(organ_system_cancer);DOID:0050687(cell_type_cancer);DOID:0050828(artery_disease);DOID:0060056(hypersensitivity_reaction_disease);DOID:0080001(bone_disease);DOID:11335(sarcoidosis);DOID:114(heart_disease);DOID:120(female_reproductive_organ_cancer);DOID:1287(cardiovascular_system_disease);DOID:1289(…	R-HSA-6798749(Exocytosis of specific granule lumen proteins)	0.511231	0.694246	0.558334	1.54192	1.82025	1.90305	0.334993	-1.5778	1.4896e-12	2.07307e-10	down	yes
ENSG00000141576	RNF157	114804	ENST00000269391;ENST00000591615;ENST00000592869;ENST00000589317;ENST00000591355;ENST00000593155;ENST00000592271	GO:0004842(ubiquitin-protein transferase activity);GO:0005634(nucleus);GO:0005737(cytoplasm);GO:0005769(early endosome);GO:0005886(plasma membrane);GO:0008333(endosome to lysosome transport);GO:0016567(protein ubiquitination);GO:0016740(transferase activity);GO:0043066(negative regulation of apoptotic process);GO:0043951(negative regulation of cAMP-mediated signaling);GO:0044297(cell body);GO:004…	NA	NA	NA	ring finger protein 157 [Source:HGNC Symbol;Acc:HGNC:29402]	protein_coding;retained_intron	NA	NA	0.0308323	0.0199311	0.0575007	0.285139	0.271476	0.315073	0.124201	-3.00926	1.54441e-12	2.1405e-10	down	yes
ENSG00000109436	TBC1D9	23158	ENST00000442267;ENST00000502786;ENST00000514787	GO:0005096(GTPase activator activity);GO:0005509(calcium ion binding);GO:0005515(protein binding);GO:0090630(activation of GTPase activity);GO:0090630(activation of GTPase activity)	NA	NA	NA	TBC1 domain family member 9 [Source:HGNC Symbol;Acc:HGNC:21710]	protein_coding;retained_intron	NA	NA	1.11127	1.15962	1.30806	2.3334	2.50274	2.45797	0.490664	-1.02719	2.14144e-12	2.94373e-10	down	yes
ENSG00000064042	LIMCH1	22998	ENST00000313860;ENST00000396595;ENST00000503057;ENST00000515847;ENST00000512228;ENST00000381753	GO:0001725(stress fiber);GO:0001934(positive regulation of protein phosphorylation);GO:0003779(actin binding);GO:0005515(protein binding);GO:0005737(cytoplasm);GO:0005856(cytoskeleton);GO:0016460(myosin II complex);GO:0030336(negative regulation of cell migration);GO:0031032(actomyosin structure organization);GO:0032034(myosin II head/neck binding);GO:0046872(metal ion binding);GO:0051496(positiv…	NA	NA	NA	LIM and calponin homology domains 1 [Source:HGNC Symbol;Acc:HGNC:29191]	protein_coding;processed_transcript	NA	NA	0.0417475	0.0489924	0.0554932	0.203625	0.262384	0.260493	0.201284	-2.3127	2.23176e-12	3.05542e-10	down	yes
ENSG00000162783	IER5	51278	ENST00000367577	GO:0000159(protein phosphatase type 2A complex);GO:0005515(protein binding);GO:0005634(nucleus);GO:0005654(nucleoplasm);GO:0005730(nucleolus);GO:0005737(cytoplasm);GO:0034605(cellular response to heat);GO:0042127(regulation of cell population proliferation);GO:0042802(identical protein binding);GO:0045944(positive regulation of transcription by RNA polymerase II);GO:1900036(positive regulation of…	NA	NA	NA	immediate early response 5 [Source:HGNC Symbol;Acc:HGNC:5393]	protein_coding	NA	NA	6.02613	7.40627	5.54123	3.02511	2.99553	2.62414	2.19481	1.13409	2.28623e-12	3.11732e-10	up	yes
ENSG00000230453	ANKRD18B	441459	ENST00000684830;ENST00000703206;ENST00000290943;ENST00000465094;ENST00000474881	GO:0005515(protein binding);GO:0005515(protein binding)	NA	NA	NA	ankyrin repeat domain 18B [Source:HGNC Symbol;Acc:HGNC:23644]	protein_coding;retained_intron	NA	NA	0.0282357	0.0264815	0.0195698	0.20652	0.334114	0.172731	0.104136	-3.26346	2.46836e-12	3.35209e-10	down	yes
ENSG00000153707	PTPRD	5789	ENST00000355233;ENST00000481079;ENST00000537002;ENST00000477552;ENST00000356435;ENST00000381196;ENST00000471274;ENST00000397617;ENST00000488774;ENST00000651105	GO:0004721(phosphoprotein phosphatase activity);GO:0004725(protein tyrosine phosphatase activity);GO:0005001(transmembrane receptor protein tyrosine phosphatase activity);GO:0005102(signaling receptor binding);GO:0005515(protein binding);GO:0005886(plasma membrane);GO:0005887(integral component of plasma membrane);GO:0006470(protein dephosphorylation);GO:0006796(phosphate-containing compound meta…	NA	K06777	EC:3.1.3.48	protein tyrosine phosphatase receptor type D [Source:HGNC Symbol;Acc:HGNC:9668]	protein_coding;retained_intron;processed_transcript	DOID:0050686(organ_system_cancer);DOID:0050687(cell_type_cancer);DOID:0060122(integumentary_system_cancer);DOID:14566(disease_of_cellular_proliferation);DOID:162(cancer);DOID:1749(squamous_cell_carcinoma);DOID:1909(melanoma);DOID:225(syndrome);DOID:305(carcinoma);DOID:3151(skin_squamous_cell_carcinoma);DOID:3451(skin_carcinoma);DOID:4159(skin_cancer);DOID:4(disease)	R-HSA-388824(PTPRF, PTPRS, PTPRD bind Liprins);R-HSA-6797803(PTPRD binds SLITRK1-6);R-HSA-6797810(PTPRD binds IL1RAPL1);R-HSA-6798258(PRTPRF, PTPRS, PTPRD bind LRRC4B);R-HSA-6800380(PTPRD binds IL1RAP-1);R-HSA-8855648(SALM3 binds LAR-RPTP)	7.9269	4.52415	8.03629	2.67874	2.66732	2.75009	2.5305	1.33942	3.24316e-12	4.31725e-10	up	yes
ENSG00000186395	KRT10	3858	ENST00000269576;ENST00000635956	GO:0001533(cornified envelope);GO:0002009(morphogenesis of an epithelium);GO:0005198(structural molecule activity);GO:0005515(protein binding);GO:0005576(extracellular region);GO:0005615(extracellular space);GO:0005634(nucleus);GO:0005737(cytoplasm);GO:0005829(cytosol);GO:0005856(cytoskeleton);GO:0005882(intermediate filament);GO:0008544(epidermis development);GO:0009986(cell surface);GO:0016020(…	04915(Estrogen signaling pathway);05150(Staphylococcus aureus infection);05150(Staphylococcus aureus infection)	NA	NA	keratin 10 [Source:HGNC Symbol;Acc:HGNC:6413]	protein_coding	DOID:0050686(organ_system_cancer);DOID:0050687(cell_type_cancer);DOID:0080001(bone_disease);DOID:120(female_reproductive_organ_cancer);DOID:14566(disease_of_cellular_proliferation);DOID:162(cancer);DOID:16(integumentary_system_disease);DOID:1749(squamous_cell_carcinoma);DOID:17(musculoskeletal_system_disease);DOID:193(reproductive_organ_cancer);DOID:2658(dermoid_cyst);DOID:2660(cystic_teratoma);D…	R-HSA-6805546(Keratin type I binds keratin type II);R-HSA-6805573(Keratin type I/type II heterodimers form tetramers);R-HSA-6806610(Keratin filament formation);R-HSA-6806613(Keratin tetramers bind to form unit length filaments);R-HSA-6806629(Formation of tonofilament bundles);R-HSA-6809393(Keratin filaments bind cell-cell adhesion complexes);R-HSA-6809663(Formation of hair keratin fibres);R-HSA-6…	4.61134	7.01654	4.6854	1.94618	1.47674	0.960073	3.72194	1.89606	4.35647e-12	5.64313e-10	up	yes
ENSG00000175745	NR2F1	7025	ENST00000327111;ENST00000700211;ENST00000502982;ENST00000506162;ENST00000512697	GO:0000122(negative regulation of transcription by RNA polymerase II);GO:0000978(RNA polymerase II cis-regulatory region sequence-specific DNA binding);GO:0001227(DNA-binding transcription repressor activity, RNA polymerase II-specific);GO:0003677(DNA binding);GO:0003700(DNA-binding transcription factor activity);GO:0004879(nuclear receptor activity);GO:0005515(protein binding);GO:0005634(nucleus…	NA	NA	NA	nuclear receptor subfamily 2 group F member 1 [Source:HGNC Symbol;Acc:HGNC:7975]	protein_coding;processed_transcript	DOID:0050117(disease_by_infectious_agent);DOID:2043(hepatitis_B);DOID:2237(hepatitis);DOID:3118(hepatobiliary_disease);DOID:409(liver_disease);DOID:4(disease);DOID:77(gastrointestinal_system_disease);DOID:7(disease_of_anatomical_entity);DOID:934(viral_infectious_disease)	R-HSA-376419(Formation of NR-MED1 Coactivator Complex);R-HSA-382096(Formation of NR-NCOR Corepressor Complex)	0.704863	0.962616	0.665372	2.2828	1.9012	1.98793	0.377978	-1.40363	4.4067e-12	5.68633e-10	down	yes
ENSG00000101084	RAB5IF	55969	ENST00000344795;ENST00000342422;ENST00000491113;ENST00000373852;ENST00000483815;ENST00000494506;ENST00000492721	GO:0003674(molecular_function);GO:0005515(protein binding);GO:0005739(mitochondrion);GO:0005743(mitochondrial inner membrane);GO:0005746(mitochondrial respirasome);GO:0006996(organelle organization);GO:0016020(membrane);GO:0016021(integral component of membrane);GO:0097250(mitochondrial respirasome assembly);GO:0097250(mitochondrial respirasome assembly)	NA	NA	NA	RAB5 interacting factor [Source:HGNC Symbol;Acc:HGNC:15870]	protein_coding;retained_intron;nonsense_mediated_decay	NA	NA	69.5116	97.3764	67.842	39.0894	36.1936	30.7603	2.21353	1.14635	4.48699e-12	5.76784e-10	up	yes
ENSG00000165949	IFI27	3429	ENST00000621160;ENST00000618863;ENST00000612499;ENST00000557700;ENST00000618200;ENST00000616764;ENST00000614204;ENST00000614648;ENST00000555081;ENST00000612813	GO:0000122(negative regulation of transcription by RNA polymerase II);GO:0002376(immune system process);GO:0003674(molecular_function);GO:0005515(protein binding);GO:0005521(lamin binding);GO:0005634(nucleus);GO:0005635(nuclear envelope);GO:0005637(nuclear inner membrane);GO:0005739(mitochondrion);GO:0005741(mitochondrial outer membrane);GO:0005783(endoplasmic reticulum);GO:0005789(endoplasmic re…	NA	NA	NA	interferon alpha inducible protein 27 [Source:HGNC Symbol;Acc:HGNC:5397]	protein_coding;retained_intron	DOID:0050161(lower_respiratory_tract_disease);DOID:0050686(organ_system_cancer);DOID:0050687(cell_type_cancer);DOID:120(female_reproductive_organ_cancer);DOID:1289(neurodegenerative_disease);DOID:14566(disease_of_cellular_proliferation);DOID:1579(respiratory_system_disease);DOID:162(cancer);DOID:1749(squamous_cell_carcinoma);DOID:193(reproductive_organ_cancer);DOID:2377(multiple_sclerosis);DOID:2…	R-HSA-1015702(Expression of IFN-induced genes)	0.0514586	0.0911482	0.0409027	0.434694	0.505392	0.457527	0.131302	-2.92904	4.68004e-12	5.99312e-10	down	yes
ENSG00000008735	MAPK8IP2	23542	ENST00000329492;ENST00000008876	GO:0001540(amyloid-beta binding);GO:0001662(behavioral fear response);GO:0005078(MAP-kinase scaffold activity);GO:0005198(structural molecule activity);GO:0005515(protein binding);GO:0005737(cytoplasm);GO:0007172(signal complex assembly);GO:0007254(JNK cascade);GO:0007617(mating behavior);GO:0010469(regulation of signaling receptor activity);GO:0014069(postsynaptic density);GO:0019894(kinesin bin…	04010(MAPK signaling pathway);04010(MAPK signaling pathway)	NA	NA	mitogen-activated protein kinase 8 interacting protein 2 [Source:HGNC Symbol;Acc:HGNC:6883]	protein_coding;retained_intron	NA	NA	0.618485	0.561738	0.66828	1.4747	1.48333	1.38166	0.425953	-1.23123	5.41386e-12	6.90657e-10	down	yes
ENSG00000121297	TSHZ3	57616	ENST00000240587;ENST00000651361;ENST00000558569	GO:0000785(chromatin);GO:0000981(DNA-binding transcription factor activity, RNA polymerase II-specific);GO:0002087(regulation of respiratory gaseous exchange by nervous system process);GO:0003677(DNA binding);GO:0003682(chromatin binding);GO:0005515(protein binding);GO:0005634(nucleus);GO:0005654(nucleoplasm);GO:0005886(plasma membrane);GO:0006357(regulation of transcription by RNA polymerase II)…	NA	NA	NA	teashirt zinc finger homeobox 3 [Source:HGNC Symbol;Acc:HGNC:30700]	protein_coding;processed_transcript	NA	NA	2.83734	2.25709	2.60515	1.20529	1.27687	1.27931	2.04697	1.03349	7.10001e-12	8.95585e-10	up	yes
ENSG00000221818	EBF2	64641	ENST00000520164;ENST00000517825	GO:0000785(chromatin);GO:0000978(RNA polymerase II cis-regulatory region sequence-specific DNA binding);GO:0000981(DNA-binding transcription factor activity, RNA polymerase II-specific);GO:0001228(DNA-binding transcription activator activity, RNA polymerase II-specific);GO:0001709(cell fate determination);GO:0003677(DNA binding);GO:0003682(chromatin binding);GO:0003700(DNA-binding transcription f…	NA	NA	NA	EBF transcription factor 2 [Source:HGNC Symbol;Acc:HGNC:19090]	protein_coding;retained_intron	NA	NA	1.18516	0.984752	1.34987	0.361609	0.412866	0.478501	2.80915	1.49013	7.27111e-12	9.13745e-10	up	yes
ENSG00000112309	B3GAT2	135152	ENST00000230053	GO:0000139(Golgi membrane);GO:0005794(Golgi apparatus);GO:0005975(carbohydrate metabolic process);GO:0006486(protein glycosylation);GO:0015018(galactosylgalactosylxylosylprotein 3-beta-glucuronosyltransferase activity);GO:0016020(membrane);GO:0016021(integral component of membrane);GO:0016051(carbohydrate biosynthetic process);GO:0016740(transferase activity);GO:0046872(metal ion binding);GO:0050…	00515(Mannose type O-glycan biosynthesis);01100(Metabolic pathways)	K10157	EC:2.4.1.135	beta-1,3-glucuronyltransferase 2 [Source:HGNC Symbol;Acc:HGNC:922]	protein_coding	NA	R-HSA-1889955(B3GAT dimers transfer GlcA to tetrasaccharide linker)	0.125933	0.110819	0.144697	0.635351	0.37707	0.84574	0.205283	-2.28431	7.41492e-12	9.28354e-10	down	yes
ENSG00000127241	MASP1	5648	ENST00000480349;ENST00000392472;ENST00000460839;ENST00000169293;ENST00000425937;ENST00000337774;ENST00000490558;ENST00000483719;ENST00000296280	GO:0001867(complement activation, lectin pathway);GO:0002376(immune system process);GO:0004252(serine-type endopeptidase activity);GO:0005509(calcium ion binding);GO:0005515(protein binding);GO:0005576(extracellular region);GO:0005615(extracellular space);GO:0005654(nucleoplasm);GO:0005829(cytosol);GO:0006508(proteolysis);GO:0006956(complement activation);GO:0008233(peptidase activity);GO:0008236…	04610(Complement and coagulation cascades);05150(Staphylococcus aureus infection);05171(Coronavirus disease - COVID-19);05171(Coronavirus disease - COVID-19)	NA	NA	MBL associated serine protease 1 [Source:HGNC Symbol;Acc:HGNC:6901]	retained_intron;protein_coding;processed_transcript	DOID:0050687(cell_type_cancer);DOID:14566(disease_of_cellular_proliferation);DOID:162(cancer);DOID:1749(squamous_cell_carcinoma);DOID:225(syndrome);DOID:305(carcinoma);DOID:4(disease)	R-HSA-166721(MBL binds to repetitive carbohydrate structures on the surfaces of viruses, bacteria, fungi, and protozoa);R-HSA-166726(Activation of MASPs);R-HSA-166753(Conversion of C4 into C4a and C4b);R-HSA-166792(Conversion of C2 into C2a and C2b);R-HSA-2203480(COLEC11 binds ligands);R-HSA-2855054(Ficolin-2 binds to molecular patterns on the target cell surface );R-HSA-2855077(Ficolin-3 binds t…	0	0	0	0.0752446	0.083174	0.0855963	0.00122943	-9.66779	7.94548e-12	9.87438e-10	down	yes
ENSG00000132329	RAMP1	10267	ENST00000404910;ENST00000254661;ENST00000403885;ENST00000409726	GO:0001525(angiogenesis);GO:0001635(calcitonin gene-related peptide receptor activity);GO:0005515(protein binding);GO:0005886(plasma membrane);GO:0005887(integral component of plasma membrane);GO:0006816(calcium ion transport);GO:0006886(intracellular protein transport);GO:0007186(G protein-coupled receptor signaling pathway);GO:0007189(adenylate cyclase-activating G protein-coupled receptor sign…	04270(Vascular smooth muscle contraction);04270(Vascular smooth muscle contraction)	NA	NA	receptor activity modifying protein 1 [Source:HGNC Symbol;Acc:HGNC:9843]	protein_coding	DOID:0050828(artery_disease);DOID:10763(hypertension);DOID:114(heart_disease);DOID:1287(cardiovascular_system_disease);DOID:178(vascular_disease);DOID:2349(arteriosclerosis);DOID:331(central_nervous_system_disease);DOID:3393(coronary_artery_disease);DOID:3454(brain_infarction);DOID:3526(cerebral_infarction);DOID:4(disease);DOID:5844(myocardial_infarction);DOID:6000(congestive_heart_failure);DOID:…	R-HSA-379044(Liganded Gs-activating GPCR acts as a GEF for Gs);R-HSA-420127(CGRP receptor can bind calcitonin gene-related peptides);R-HSA-420265(AMY1-3 bind IAPP(34-70));R-HSA-744886(The Ligand:GPCR:Gs complex dissociates);R-HSA-744887(Liganded Gs-activating GPCRs bind inactive heterotrimeric Gs);R-HSA-9733292(AMY1-3 bind pramlintide)	27.4954	47.0163	28.2062	13.0013	14.2719	11.9798	2.61681	1.38781	8.06942e-12	9.99154e-10	up	yes
ENSG00000106714	CNTNAP3	79937	ENST00000358144;ENST00000297668;ENST00000377656;ENST00000469061;ENST00000377659;ENST00000493965;ENST00000483502;ENST00000495573;ENST00000377653;ENST00000443583;ENST00000477002	GO:0005576(extracellular region);GO:0005886(plasma membrane);GO:0007155(cell adhesion);GO:0008037(cell recognition);GO:0016020(membrane);GO:0016021(integral component of membrane);GO:0071944(cell periphery);GO:0071944(cell periphery)	NA	NA	NA	contactin associated protein family member 3 [Source:HGNC Symbol;Acc:HGNC:13834]	protein_coding;processed_transcript;nonsense_mediated_decay	NA	NA	0.725126	0.423261	0.669806	1.46615	1.31557	1.71227	0.404583	-1.30549	8.91142e-12	1.09937e-09	down	yes
ENSG00000179855	GIPC3	126326	ENST00000644452;ENST00000644946	GO:0005515(protein binding);GO:0005515(protein binding)	NA	NA	NA	GIPC PDZ domain containing family member 3 [Source:HGNC Symbol;Acc:HGNC:18183]	protein_coding	NA	NA	1.91785	1.19572	1.53636	3.32689	4.43082	3.75281	0.403972	-1.30767	8.96951e-12	1.1025e-09	down	yes
ENSG00000121005	CRISPLD1	83690	ENST00000262207;ENST00000523524	GO:0003674(molecular_function);GO:0005576(extracellular region);GO:0005615(extracellular space);GO:0060325(face morphogenesis);GO:0061484(hematopoietic stem cell homeostasis);GO:0070062(extracellular exosome);GO:0070062(extracellular exosome)	NA	NA	NA	cysteine rich secretory protein LCCL domain containing 1 [Source:HGNC Symbol;Acc:HGNC:18206]	protein_coding	NA	NA	0.235304	0.236071	0.327558	0.983868	0.878333	0.900001	0.289238	-1.78967	1.02101e-11	1.2459e-09	down	yes
ENSG00000259330	INAFM2	100505573	ENST00000638170;ENST00000560415	GO:0016020(membrane);GO:0016021(integral component of membrane);GO:0016021(integral component of membrane)	NA	NA	NA	InaF motif containing 2 [Source:HGNC Symbol;Acc:HGNC:35165]	protein_coding;processed_transcript	NA	NA	5.55776	6.42201	5.2171	2.91389	2.56054	2.55157	2.14264	1.09939	1.5945e-11	1.92477e-09	up	yes
ENSG00000185742	C11orf87	399947	ENST00000327419	GO:0005515(protein binding);GO:0016020(membrane);GO:0016021(integral component of membrane)	NA	NA	NA	chromosome 11 open reading frame 87 [Source:HGNC Symbol;Acc:HGNC:33788]	protein_coding	NA	NA	0.587856	0.712543	0.726463	0.128028	0.052001	0.167395	5.83397	2.54448	1.71749e-11	2.06583e-09	up	yes
ENSG00000154930	ACSS1	84532	ENST00000323482;ENST00000484396;ENST00000432802;ENST00000537502;ENST00000376726	GO:0000166(nucleotide binding);GO:0003987(acetate-CoA ligase activity);GO:0005515(protein binding);GO:0005524(ATP binding);GO:0005739(mitochondrion);GO:0005759(mitochondrial matrix);GO:0006069(ethanol oxidation);GO:0006085(acetyl-CoA biosynthetic process);GO:0006629(lipid metabolic process);GO:0016208(AMP binding);GO:0016405(CoA-ligase activity);GO:0016874(ligase activity);GO:0016878(acid-thiol l…	00010(Glycolysis / Gluconeogenesis);00620(Pyruvate metabolism);00630(Glyoxylate and dicarboxylate metabolism);00640(Propanoate metabolism);01100(Metabolic pathways);01200(Carbon metabolism);01200(Carbon metabolism)	K01895	EC:6.2.1.1	acyl-CoA synthetase short chain family member 1 [Source:HGNC Symbol;Acc:HGNC:16091]	protein_coding;processed_transcript	NA	R-HSA-449911(acetate + CoA + ATP => acetyl-CoA + AMP + pyrophosphate [mitochondrial])	2.11102	2.36086	1.94425	1.06658	1.07861	1.01782	2.02849	1.02041	1.86282e-11	2.21688e-09	up	yes
ENSG00000137411	VARS2	57176,7407	ENST00000469358;ENST00000321897;ENST00000625423;ENST00000428017;ENST00000473916;ENST00000477052;ENST00000467717;ENST00000676266;ENST00000672801;ENST00000541562;ENST00000490699;ENST00000421263	GO:0000166(nucleotide binding);GO:0002161(aminoacyl-tRNA editing activity);GO:0004812(aminoacyl-tRNA ligase activity);GO:0004832(valine-tRNA ligase activity);GO:0005515(protein binding);GO:0005524(ATP binding);GO:0005739(mitochondrion);GO:0005829(cytosol);GO:0006412(translation);GO:0006418(tRNA aminoacylation for protein translation);GO:0006438(valyl-tRNA aminoacylation);GO:0016874(ligase activit…	00970(Aminoacyl-tRNA biosynthesis);00970(Aminoacyl-tRNA biosynthesis)	K01873	EC:6.1.1.9	valyl-tRNA synthetase 2, mitochondrial [Source:HGNC Symbol;Acc:HGNC:21642]	retained_intron;protein_coding;processed_transcript	NA	R-HSA-380199(valine + tRNA(Val) + ATP => Val-tRNA(Val) + AMP + pyrophosphate)	0.88493	0.561465	0.816674	1.61603	2.08008	2.1309	0.388376	-1.36447	1.96766e-11	2.32522e-09	down	yes
ENSG00000182168	UNC5C	8633	ENST00000453304;ENST00000513796	GO:0005042(netrin receptor activity);GO:0005043(netrin receptor activity involved in chemorepulsion);GO:0005515(protein binding);GO:0005886(plasma membrane);GO:0006915(apoptotic process);GO:0007165(signal transduction);GO:0007411(axon guidance);GO:0007420(brain development);GO:0009986(cell surface);GO:0015631(tubulin binding);GO:0016020(membrane);GO:0016021(integral component of membrane);GO:0019…	04360(Axon guidance);04360(Axon guidance)	NA	NA	unc-5 netrin receptor C [Source:HGNC Symbol;Acc:HGNC:12569]	protein_coding	DOID:0080001(bone_disease);DOID:14566(disease_of_cellular_proliferation);DOID:162(cancer);DOID:17(musculoskeletal_system_disease);DOID:3342(bone_inflammation_disease);DOID:4(disease);DOID:7148(rheumatoid_arthritis);DOID:7(disease_of_anatomical_entity);DOID:8398(osteoarthritis);DOID:848(arthritis)	R-HSA-373713(DCC heterodimerizes with UNC-5:Netrin-1);R-HSA-373751(UNC-5 binds Netrin-1);R-HSA-418859(Phosphorylation of Unc5C);R-HSA-418863(Shp2 binds pUnc5C)	0.0445003	0.0387295	0.0353984	0.17635	0.247587	0.208276	0.18764	-2.41396	2.006e-11	2.36224e-09	down	yes
ENSG00000185352	HS6ST3	266722	ENST00000620595;ENST00000376705	GO:0005794(Golgi apparatus);GO:0008146(sulfotransferase activity);GO:0015015(heparan sulfate proteoglycan biosynthetic process, enzymatic modification);GO:0016020(membrane);GO:0016021(integral component of membrane);GO:0016740(transferase activity);GO:0017095(heparan sulfate 6-O-sulfotransferase activity);GO:0017095(heparan sulfate 6-O-sulfotransferase activity)	00534(Glycosaminoglycan biosynthesis - heparan sulfate / heparin);00534(Glycosaminoglycan biosynthesis - heparan sulfate / heparin)	NA	NA	heparan sulfate 6-O-sulfotransferase 3 [Source:HGNC Symbol;Acc:HGNC:19134]	protein_coding	NA	R-HSA-2076419(HS6STs sulfate GlcN at C6 in heparan sulfate/heparin)	0.415291	0.348155	0.444037	0.934475	0.894929	1.05939	0.417989	-1.25846	2.07046e-11	2.42122e-09	down	yes
ENSG00000285628	ENSG00000285628		ENST00000648391	NA	NA	NA	NA	novel transcript	lncRNA	NA	NA	0	0	0	0.209506	8.80241	0	3.32892e-05	-14.8746	2.14154e-11	2.49567e-09	down	yes
ENSG00000213221	DNLZ	728489	ENST00000371738;ENST00000371739	GO:0005654(nucleoplasm);GO:0005739(mitochondrion);GO:0006457(protein folding);GO:0008270(zinc ion binding);GO:0030150(protein import into mitochondrial matrix);GO:0046872(metal ion binding);GO:0050821(protein stabilization);GO:0051087(chaperone binding);GO:0051087(chaperone binding)	NA	NA	NA	DNL-type zinc finger [Source:HGNC Symbol;Acc:HGNC:33879]	protein_coding	NA	NA	1.58769	2.18647	1.59502	0.625001	0.468373	0.409252	3.5732	1.83722	2.23026e-11	2.57236e-09	up	yes
ENSG00000164161	HHIP	64399	ENST00000296575;ENST00000434550;ENST00000512791;ENST00000509630;ENST00000511314;ENST00000505891;ENST00000503090;ENST00000515080	GO:0005515(protein binding);GO:0005576(extracellular region);GO:0005634(nucleus);GO:0005737(cytoplasm);GO:0005886(plasma membrane);GO:0005887(integral component of plasma membrane);GO:0007165(signal transduction);GO:0007405(neuroblast proliferation);GO:0008270(zinc ion binding);GO:0009887(animal organ morphogenesis);GO:0009953(dorsal/ventral pattern formation);GO:0009968(negative regulation of si…	04024(cAMP signaling pathway);04340(Hedgehog signaling pathway);05200(Pathways in cancer);05217(Basal cell carcinoma);05217(Basal cell carcinoma)	NA	NA	hedgehog interacting protein [Source:HGNC Symbol;Acc:HGNC:14866]	protein_coding;retained_intron;processed_transcript	NA	R-HSA-445448(HHIP binds Hedgehog)	0.358623	0.524748	0.457706	0.12863	0.147408	0.139591	3.22662	1.69003	2.64903e-11	3.04494e-09	up	yes
ENSG00000100558	PLEK2	26499	ENST00000216446;ENST00000553387;ENST00000557388;ENST00000555803	GO:0005737(cytoplasm);GO:0005856(cytoskeleton);GO:0005886(plasma membrane);GO:0016020(membrane);GO:0030036(actin cytoskeleton organization);GO:0031258(lamellipodium membrane);GO:0031346(positive regulation of cell projection organization);GO:0031532(actin cytoskeleton reorganization);GO:0032266(phosphatidylinositol-3-phosphate binding);GO:0035556(intracellular signal transduction);GO:0042995(cell…	NA	NA	NA	pleckstrin 2 [Source:HGNC Symbol;Acc:HGNC:19238]	protein_coding;nonsense_mediated_decay;processed_transcript	NA	NA	3.77824	3.60191	3.89995	1.20312	1.08952	0.583121	3.92247	1.97176	2.75199e-11	3.15252e-09	up	yes
ENSG00000268173	ENSG00000268173		ENST00000593731	NA	NA	NA	NA	novel protein, readthrough between PIK3R2 and IFI30	nonsense_mediated_decay	NA	NA	0.29219	0.382027	0.558991	6.1063	12.6872	2.99095	0.0566095	-4.14281	3.27064e-11	3.72134e-09	down	yes
ENSG00000113924	HGD	3081	ENST00000283871;ENST00000480862;ENST00000488183;ENST00000485313;ENST00000466528	GO:0004411(homogentisate 1,2-dioxygenase activity);GO:0005515(protein binding);GO:0005829(cytosol);GO:0006520(cellular amino acid metabolic process);GO:0006559(L-phenylalanine catabolic process);GO:0006570(tyrosine metabolic process);GO:0006572(tyrosine catabolic process);GO:0016491(oxidoreductase activity);GO:0042802(identical protein binding);GO:0046872(metal ion binding);GO:0051213(dioxygenase…	00350(Tyrosine metabolism);01100(Metabolic pathways);01100(Metabolic pathways)	K00451	EC:1.13.11.5	homogentisate 1,2-dioxygenase [Source:HGNC Symbol;Acc:HGNC:4892]	protein_coding;retained_intron;processed_transcript	DOID:0080001(bone_disease);DOID:17(musculoskeletal_system_disease);DOID:3342(bone_inflammation_disease);DOID:381(arthropathy);DOID:4(disease);DOID:7(disease_of_anatomical_entity)	R-HSA-71164(homogentisate + O2 => maleylacetoacetate)	0.0211347	0	0	0.499114	0.387435	0.388003	0.0165821	-5.91423	3.39437e-11	3.83621e-09	down	yes
ENSG00000109944	JHY	79864	ENST00000227349;ENST00000534362;ENST00000307257	GO:0005576(extracellular region);GO:0007420(brain development);GO:0030030(cell projection organization);GO:0030154(cell differentiation);GO:0035082(axoneme assembly);GO:0044458(motile cilium assembly);GO:0051649(establishment of localization in cell);GO:0090175(regulation of establishment of planar polarity);GO:0090660(cerebrospinal fluid circulation);GO:0090660(cerebrospinal fluid circulation)	NA	NA	NA	junctional cadherin complex regulator [Source:HGNC Symbol;Acc:HGNC:26288]	protein_coding;retained_intron	NA	NA	0.0703677	0.0545325	0.0646025	0.260748	0.284619	0.313644	0.220606	-2.18046	3.43352e-11	3.86748e-09	down	yes
ENSG00000126709	IFI6	2537	ENST00000339145;ENST00000361157;ENST00000362020;ENST00000679644	GO:0001836(release of cytochrome c from mitochondria);GO:0002376(immune system process);GO:0005515(protein binding);GO:0005739(mitochondrion);GO:0005743(mitochondrial inner membrane);GO:0005886(plasma membrane);GO:0006915(apoptotic process);GO:0006955(immune response);GO:0016020(membrane);GO:0016021(integral component of membrane);GO:0031966(mitochondrial membrane);GO:0042058(regulation of epider…	NA	NA	NA	interferon alpha inducible protein 6 [Source:HGNC Symbol;Acc:HGNC:4054]	protein_coding	NA	R-HSA-1015702(Expression of IFN-induced genes)	10.9287	16.7084	10.3479	26.6593	29.5243	29.2876	0.444419	-1.17001	3.48428e-11	3.91157e-09	down	yes
ENSG00000121440	PDZRN3	23024	ENST00000263666;ENST00000484487;ENST00000466348;ENST00000477434;ENST00000478209	GO:0004842(ubiquitin-protein transferase activity);GO:0005515(protein binding);GO:0005737(cytoplasm);GO:0007528(neuromuscular junction development);GO:0008270(zinc ion binding);GO:0016567(protein ubiquitination);GO:0016740(transferase activity);GO:0030054(cell junction);GO:0031594(neuromuscular junction);GO:0045202(synapse);GO:0046872(metal ion binding);GO:0061630(ubiquitin protein ligase activit…	NA	K15682	EC:2.3.2.27	PDZ domain containing ring finger 3 [Source:HGNC Symbol;Acc:HGNC:17704]	protein_coding;retained_intron;processed_transcript	NA	NA	0.242421	0.223849	0.206305	0.653372	0.739424	0.651252	0.329041	-1.60366	4.00873e-11	4.48539e-09	down	yes
ENSG00000257704	INAFM1	255783	ENST00000552360	GO:0016020(membrane);GO:0016021(integral component of membrane)	NA	NA	NA	InaF motif containing 1 [Source:HGNC Symbol;Acc:HGNC:27406]	protein_coding	NA	NA	6.7324	9.21043	4.13954	1.49199	1.80282	1.44299	4.23875	2.08364	4.58374e-11	5.11178e-09	up	yes
ENSG00000165124	SVEP1	79987	ENST00000374469;ENST00000374461;ENST00000467821;ENST00000476205	GO:0001945(lymph vessel development);GO:0003017(lymph circulation);GO:0003682(chromatin binding);GO:0005509(calcium ion binding);GO:0005576(extracellular region);GO:0005615(extracellular space);GO:0005634(nucleus);GO:0005737(cytoplasm);GO:0007155(cell adhesion);GO:0008544(epidermis development);GO:0010467(gene expression);GO:0016020(membrane);GO:0036303(lymph vessel morphogenesis);GO:0048014(Tie …	NA	NA	NA	sushi, von Willebrand factor type A, EGF and pentraxin domain containing 1 [Source:HGNC Symbol;Acc:HGNC:15985]	protein_coding;processed_transcript	NA	NA	0.37716	0.117217	0.255348	0.966977	0.94498	0.92084	0.264659	-1.91779	5.27756e-11	5.8661e-09	down	yes
ENSG00000182179	UBA7	7318	ENST00000333486;ENST00000460703;ENST00000473992;ENST00000483751;ENST00000489826;ENST00000478688;ENST00000460516;ENST00000488536;ENST00000478875;ENST00000497908;ENST00000494212	GO:0000166(nucleotide binding);GO:0004842(ubiquitin-protein transferase activity);GO:0005515(protein binding);GO:0005524(ATP binding);GO:0005634(nucleus);GO:0005654(nucleoplasm);GO:0005737(cytoplasm);GO:0005829(cytosol);GO:0006974(cellular response to DNA damage stimulus);GO:0008641(ubiquitin-like modifier activating enzyme activity);GO:0016567(protein ubiquitination);GO:0016874(ligase activity);…	04120(Ubiquitin mediated proteolysis);05012(Parkinson disease);05022(Pathways of neurodegeneration - multiple diseases);05022(Pathways of neurodegeneration - multiple diseases)	K10698	EC:6.2.1.45	ubiquitin like modifier activating enzyme 7 [Source:HGNC Symbol;Acc:HGNC:12471]	protein_coding;retained_intron;processed_transcript	DOID:0050117(disease_by_infectious_agent);DOID:0050686(organ_system_cancer);DOID:0060083(immune_system_cancer);DOID:1240(leukemia);DOID:14566(disease_of_cellular_proliferation);DOID:162(cancer);DOID:2531(hematologic_cancer);DOID:4(disease);DOID:643(progressive_multifocal_leukoencephalopathy);DOID:934(viral_infectious_disease)	R-HSA-1169397(Activation of ISG15 by UBA7 E1 ligase);R-HSA-1169404(Transfer of ISG15 from E1 to E2 (UBCH8));R-HSA-168935(viral dsRNA binds DDX58);R-HSA-5653754(UBE2L6:TRIM25 ISGylates monoUb:K164-PCNA);R-HSA-936563(ISGylation of DDX58);R-HSA-983140(Transfer of Ub from E2 to substrate and release of E2);R-HSA-983152(Transfer of ubiquitin from E1 to E2);R-HSA-983153(E1 mediated ubiquitin activation…	0.973583	1.02939	0.89349	2.05555	2.40185	1.9622	0.451191	-1.14819	6.09098e-11	6.74797e-09	down	yes
ENSG00000099998	GGT5	2687	ENST00000327365;ENST00000623756;ENST00000263112	GO:0000048(peptidyltransferase activity);GO:0002951(leukotriene-C(4) hydrolase);GO:0005886(plasma membrane);GO:0006508(proteolysis);GO:0006520(cellular amino acid metabolic process);GO:0006631(fatty acid metabolic process);GO:0006749(glutathione metabolic process);GO:0006750(glutathione biosynthetic process);GO:0006751(glutathione catabolic process);GO:0006954(inflammatory response);GO:0008233(pe…	00430(Taurine and hypotaurine metabolism);00480(Glutathione metabolism);00590(Arachidonic acid metabolism);01100(Metabolic pathways);01100(Metabolic pathways)	K18592	EC:2.3.2.2;EC:3.4.19.13;EC:3.4.19.14	gamma-glutamyltransferase 5 [Source:HGNC Symbol;Acc:HGNC:4260]	protein_coding;retained_intron	NA	R-HSA-266046(GGT1, 5 dimers hydrolyse LTC4 to LTD4);R-HSA-5433072(GGTs hydrolyse glutamate from AFXBO-SG, AFNBO-SG);R-HSA-8943279(GGT dimers hydrolyse GSH);R-HSA-9753634(GGT dimers hydrolyse APAP-SG)	0	0	0	0.107497	0.158454	0.206034	0.000635613	-10.6196	6.84045e-11	7.55343e-09	down	yes
ENSG00000196562	SULF2	55959	ENST00000698128;ENST00000484875;ENST00000463221;ENST00000467815;ENST00000495544;ENST00000437955;ENST00000465769;ENST00000688720;ENST00000433632;ENST00000479472;ENST00000479970;ENST00000359930	GO:0001822(kidney development);GO:0002063(chondrocyte development);GO:0003094(glomerular filtration);GO:0004065(arylsulfatase activity);GO:0005509(calcium ion binding);GO:0005539(glycosaminoglycan binding);GO:0005615(extracellular space);GO:0005783(endoplasmic reticulum);GO:0005794(Golgi apparatus);GO:0005795(Golgi stack);GO:0005886(plasma membrane);GO:0008449(N-acetylglucosamine-6-sulfatase acti…	NA	NA	NA	sulfatase 2 [Source:HGNC Symbol;Acc:HGNC:20392]	nonsense_mediated_decay;protein_coding;retained_intron;processed_transcript	NA	NA	1.0921	0.914614	0.877295	1.88631	2.20857	1.87405	0.483171	-1.04939	6.94953e-11	7.64879e-09	down	yes
ENSG00000251381	LINC00958	100506305	ENST00000671253;ENST00000658243;ENST00000527945;ENST00000504230;ENST00000667588;ENST00000653981;ENST00000653758	NA	NA	NA	NA	long intergenic non-protein coding RNA 958 [Source:HGNC Symbol;Acc:HGNC:48671]	lncRNA	NA	NA	0	0	0	0.185138	0.115879	0.161692	0.000648356	-10.5909	9.07492e-11	9.92319e-09	down	yes
ENSG00000141052	MYOCD	93649	ENST00000425538	GO:0000122(negative regulation of transcription by RNA polymerase II);GO:0000785(chromatin);GO:0001560(regulation of cell growth by extracellular stimulus);GO:0001570(vasculogenesis);GO:0001666(response to hypoxia);GO:0003231(cardiac ventricle development);GO:0003713(transcription coactivator activity);GO:0005515(protein binding);GO:0005634(nucleus);GO:0006357(regulation of transcription by RNA p…	NA	NA	NA	myocardin [Source:HGNC Symbol;Acc:HGNC:16067]	protein_coding	NA	NA	0	0	0	0.104722	0.0732575	0.131631	0.000968961	-10.0113	1.0035e-10	1.09375e-08	down	yes
ENSG00000179965	ZNF771	51333	ENST00000319296;ENST00000564550;ENST00000566625;ENST00000434417	GO:0000978(RNA polymerase II cis-regulatory region sequence-specific DNA binding);GO:0000981(DNA-binding transcription factor activity, RNA polymerase II-specific);GO:0003677(DNA binding);GO:0005634(nucleus);GO:0005654(nucleoplasm);GO:0005730(nucleolus);GO:0006357(regulation of transcription by RNA polymerase II);GO:0046872(metal ion binding);GO:1990837(sequence-specific double-stranded DNA bindi…	NA	NA	NA	zinc finger protein 771 [Source:HGNC Symbol;Acc:HGNC:29653]	protein_coding	NA	R-HSA-975040(KRAB-ZNF / KAP Interaction)	1.11126	1.37098	0.895603	0.3973	0.320452	0.231469	3.55854	1.83129	1.19538e-10	1.29451e-08	up	yes
ENSG00000181790	ADGRB1	575	ENST00000643448;ENST00000518820;ENST00000518812	GO:0001530(lipopolysaccharide binding);GO:0001786(phosphatidylserine binding);GO:0001891(phagocytic cup);GO:0002376(immune system process);GO:0004888(transmembrane signaling receptor activity);GO:0004930(G protein-coupled receptor activity);GO:0005515(protein binding);GO:0005576(extracellular region);GO:0005615(extracellular space);GO:0005886(plasma membrane);GO:0005887(integral component of plas…	04115(p53 signaling pathway);04115(p53 signaling pathway)	NA	NA	adhesion G protein-coupled receptor B1 [Source:HGNC Symbol;Acc:HGNC:943]	protein_coding;retained_intron	DOID:0050687(cell_type_cancer);DOID:14566(disease_of_cellular_proliferation);DOID:162(cancer);DOID:3068(glioblastoma_multiforme);DOID:3069(astrocytoma);DOID:3070(malignant_glioma);DOID:4(disease)	NA	0.453428	0.381148	0.475975	0.126739	0.1042	0.0859239	4.13601	2.04824	1.21472e-10	1.31124e-08	up	yes
ENSG00000137699	TRIM29	23650	ENST00000341846;ENST00000528870;ENST00000530470;ENST00000526161;ENST00000532195	GO:0000122(negative regulation of transcription by RNA polymerase II);GO:0002039(p53 binding);GO:0002376(immune system process);GO:0005515(protein binding);GO:0005737(cytoplasm);GO:0005764(lysosome);GO:0005912(adherens junction);GO:0008270(zinc ion binding);GO:0042802(identical protein binding);GO:0045087(innate immune response);GO:0046872(metal ion binding);GO:0098609(cell-cell adhesion);GO:0098…	NA	NA	NA	tripartite motif containing 29 [Source:HGNC Symbol;Acc:HGNC:17274]	protein_coding;retained_intron	DOID:0050615(respiratory_system_cancer);DOID:0050686(organ_system_cancer);DOID:1324(lung_cancer);DOID:14566(disease_of_cellular_proliferation);DOID:162(cancer);DOID:3905(lung_carcinoma);DOID:4(disease)	R-HSA-1031716(Expression of IFNG-stimulated genes)	0.010118	0	0.00930411	0.112171	0.110294	0.167004	0.0498683	-4.32573	1.50593e-10	1.6101e-08	down	yes
ENSG00000174332	GLIS1	148979	ENST00000628545;ENST00000312233	GO:0000122(negative regulation of transcription by RNA polymerase II);GO:0000977(RNA polymerase II transcription regulatory region sequence-specific DNA binding);GO:0000978(RNA polymerase II cis-regulatory region sequence-specific DNA binding);GO:0000981(DNA-binding transcription factor activity, RNA polymerase II-specific);GO:0001227(DNA-binding transcription repressor activity, RNA polymerase I…	NA	NA	NA	GLIS family zinc finger 1 [Source:HGNC Symbol;Acc:HGNC:29525]	protein_coding	NA	NA	2.01138	1.47826	1.95084	3.87617	4.05162	3.72679	0.466812	-1.09909	1.51902e-10	1.61457e-08	down	yes
ENSG00000215269	GAGE12G	645073	ENST00000445148	GO:0003674(molecular_function);GO:0005515(protein binding);GO:0005575(cellular_component);GO:0008150(biological_process)	NA	NA	NA	G antigen 12G [Source:HGNC Symbol;Acc:HGNC:31907]	protein_coding	NA	NA	0	0	0	1.99352	1.65058	1.09527	6.32995e-05	-13.9474	1.5197e-10	1.61457e-08	down	yes
ENSG00000213015	ZNF580	51157	ENST00000325333;ENST00000543039;ENST00000545125;ENST00000590190;ENST00000592461;ENST00000592881	GO:0000785(chromatin);GO:0000978(RNA polymerase II cis-regulatory region sequence-specific DNA binding);GO:0000981(DNA-binding transcription factor activity, RNA polymerase II-specific);GO:0001228(DNA-binding transcription activator activity, RNA polymerase II-specific);GO:0001938(positive regulation of endothelial cell proliferation);GO:0002690(positive regulation of leukocyte chemotaxis);GO:000…	NA	NA	NA	zinc finger protein 580 [Source:HGNC Symbol;Acc:HGNC:29473]	protein_coding	NA	NA	6.75569	7.49035	5.416	3.23495	2.42776	2.09557	2.53433	1.34161	1.76467e-10	1.85726e-08	up	yes
ENSG00000158486	DNAH3	55567	ENST00000698260;ENST00000685858	GO:0000166(nucleotide binding);GO:0003777(microtubule motor activity);GO:0005524(ATP binding);GO:0005737(cytoplasm);GO:0005856(cytoskeleton);GO:0005858(axonemal dynein complex);GO:0005874(microtubule);GO:0005929(cilium);GO:0005930(axoneme);GO:0007018(microtubule-based movement);GO:0008569(minus-end-directed microtubule motor activity);GO:0030286(dynein complex);GO:0042995(cell projection);GO:0045…	05014(Amyotrophic lateral sclerosis);05016(Huntington disease);05022(Pathways of neurodegeneration - multiple diseases);05022(Pathways of neurodegeneration - multiple diseases)	NA	NA	dynein axonemal heavy chain 3 [Source:HGNC Symbol;Acc:HGNC:2949]	protein_coding	NA	NA	0.364722	0.220183	0.356351	0.0457349	0.0406029	0.0997137	5.05912	2.33889	1.96387e-10	2.05407e-08	up	yes
ENSG00000099624	ATP5F1D	513	ENST00000588538;ENST00000590265;ENST00000395633;ENST00000215375;ENST00000592624;ENST00000591249;ENST00000589478;ENST00000614837	GO:0000275(mitochondrial proton-transporting ATP synthase complex, catalytic sector F(1));GO:0005515(protein binding);GO:0005524(ATP binding);GO:0005739(mitochondrion);GO:0005743(mitochondrial inner membrane);GO:0005753(mitochondrial proton-transporting ATP synthase complex);GO:0005759(mitochondrial matrix);GO:0006754(ATP biosynthetic process);GO:0006811(ion transport);GO:0009060(aerobic respirat…	00190(Oxidative phosphorylation);01100(Metabolic pathways);04714(Thermogenesis);05010(Alzheimer disease);05012(Parkinson disease);05014(Amyotrophic lateral sclerosis);05016(Huntington disease);05020(Prion disease);05022(Pathways of neurodegeneration - multiple diseases);05022(Pathways of neurodegeneration - multiple diseases)	NA	NA	ATP synthase F1 subunit delta [Source:HGNC Symbol;Acc:HGNC:837]	retained_intron;protein_coding	NA	R-HSA-164832(ATPase synthesizes ATP);R-HSA-164834(Enzyme-bound ATP is released);R-HSA-164840(ADP and Pi bind to ATPase);R-HSA-8949580(F1Fo ATP synthase dimerizes)	14.7718	23.4835	14.6284	7.08375	8.37392	5.87575	2.47892	1.30971	2.01661e-10	2.09621e-08	up	yes
ENSG00000114698	PLSCR4	57088	ENST00000354952;ENST00000446574;ENST00000475019;ENST00000498625;ENST00000481701;ENST00000433593;ENST00000460350;ENST00000383083;ENST00000476202;ENST00000460885;ENST00000493382	GO:0005509(calcium ion binding);GO:0005515(protein binding);GO:0005886(plasma membrane);GO:0016020(membrane);GO:0016021(integral component of membrane);GO:0017121(plasma membrane phospholipid scrambling);GO:0017124(SH3 domain binding);GO:0017128(phospholipid scramblase activity);GO:0019899(enzyme binding);GO:0042609(CD4 receptor binding);GO:0071222(cellular response to lipopolysaccharide);GO:0071…	NA	NA	NA	phospholipid scramblase 4 [Source:HGNC Symbol;Acc:HGNC:16497]	protein_coding;retained_intron	NA	NA	1.96862	1.29096	1.58262	3.78734	3.13684	3.93359	0.445966	-1.16499	2.1679e-10	2.24654e-08	down	yes
ENSG00000102359	SRPX2	27286	ENST00000373004;ENST00000638738;ENST00000481988;ENST00000640020;ENST00000638319;ENST00000638920;ENST00000677630;ENST00000679590;ENST00000638458	GO:0001525(angiogenesis);GO:0005102(signaling receptor binding);GO:0005201(extracellular matrix structural constituent);GO:0005515(protein binding);GO:0005576(extracellular region);GO:0005615(extracellular space);GO:0005737(cytoplasm);GO:0007155(cell adhesion);GO:0009986(cell surface);GO:0030054(cell junction);GO:0036458(hepatocyte growth factor binding);GO:0042325(regulation of phosphorylation);…	NA	NA	NA	sushi repeat containing protein X-linked 2 [Source:HGNC Symbol;Acc:HGNC:30668]	protein_coding;processed_transcript;retained_intron	DOID:14566(disease_of_cellular_proliferation);DOID:162(cancer);DOID:4(disease)	NA	0.934757	0.922422	0.883073	0.39062	0.238454	0.33421	2.8447	1.50828	2.19788e-10	2.27062e-08	up	yes
ENSG00000230392	ENSG00000230392		ENST00000428222	NA	NA	NA	NA	novel transcript	lncRNA	NA	NA	0.490876	0.502471	0.335533	0.028645	0.041895	0.046701	11.3346	3.50266	2.62481e-10	2.70171e-08	up	yes
ENSG00000107562	CXCL12	6387	ENST00000374429;ENST00000343575;ENST00000488591;ENST00000374426;ENST00000395794	GO:0001666(response to hypoxia);GO:0001764(neuron migration);GO:0001938(positive regulation of endothelial cell proliferation);GO:0005102(signaling receptor binding);GO:0005125(cytokine activity);GO:0005178(integrin binding);GO:0005515(protein binding);GO:0005576(extracellular region);GO:0005615(extracellular space);GO:0005634(nucleus);GO:0005737(cytoplasm);GO:0005886(plasma membrane);GO:0006874(…	04060(Cytokine-cytokine receptor interaction);04061(Viral protein interaction with cytokine and cytokine receptor);04062(Chemokine signaling pathway);04064(NF-kappa B signaling pathway);04360(Axon guidance);04670(Leukocyte transendothelial migration);04672(Intestinal immune network for IgA production);04810(Regulation of actin cytoskeleton);05163(Human cytomegalovirus infection);05200(Pathways in…	NA	NA	C-X-C motif chemokine ligand 12 [Source:HGNC Symbol;Acc:HGNC:10672]	protein_coding;retained_intron	DOID:0014667(disease_of_metabolism);DOID:0050013(carbohydrate_metabolism_disease);DOID:0050117(disease_by_infectious_agent);DOID:0050155(sensory_system_disease);DOID:0050161(lower_respiratory_tract_disease);DOID:0050177(monogenic_disease);DOID:0050615(respiratory_system_cancer);DOID:0050686(organ_system_cancer);DOID:0050687(cell_type_cancer);DOID:0050735(X_linked_disease);DOID:0050828(artery_dise…	R-HSA-374214(Receptors CXCR4 and 7 bind CXCL12 ligand);R-HSA-380073(Liganded Gi-activating GPCR acts as a GEF for Gi);R-HSA-749454(The Ligand:GPCR:Gi complex dissociates);R-HSA-749456(Liganded Gi-activating GPCRs bind inactive heterotrimeric G-protein Gi);R-HSA-8954199(CXCL12 gene expression is stimulated by ERBB4s80:ESR1:estrogen);R-HSA-8986258(SLIT2:ROBO1 binds CXCR4)	0.271092	0.172708	0.204096	0.687232	0.607915	0.826536	0.305369	-1.71138	2.6312e-10	2.70171e-08	down	yes
ENSG00000183691	NOG	9241	ENST00000332822	GO:0000122(negative regulation of transcription by RNA polymerase II);GO:0001501(skeletal system development);GO:0001649(osteoblast differentiation);GO:0001655(urogenital system development);GO:0001657(ureteric bud development);GO:0001701(in utero embryonic development);GO:0001706(endoderm formation);GO:0001707(mesoderm formation);GO:0001837(epithelial to mesenchymal transition);GO:0001839(neural…	04350(TGF-beta signaling pathway)	NA	NA	noggin [Source:HGNC Symbol;Acc:HGNC:7866]	protein_coding	NA	R-HSA-201810(The ligand trap binds the ligand BMP2, blocking BMP signalling)	5.13471	6.48706	5.15613	1.90124	2.34362	1.14957	3.11023	1.63702	2.78159e-10	2.83882e-08	up	yes
ENSG00000083857	FAT1	2195	ENST00000441802;ENST00000500085;ENST00000509647;ENST00000503253;ENST00000509537;ENST00000512347;ENST00000512772;ENST00000507105;ENST00000509927;ENST00000507662;ENST00000508035	GO:0002088(lens development in camera-type eye);GO:0003382(epithelial cell morphogenesis);GO:0003412(establishment of epithelial cell apical/basal polarity involved in camera-type eye morphogenesis);GO:0005509(calcium ion binding);GO:0005515(protein binding);GO:0005634(nucleus);GO:0005886(plasma membrane);GO:0005887(integral component of plasma membrane);GO:0005911(cell-cell junction);GO:0005925(…	NA	NA	NA	FAT atypical cadherin 1 [Source:HGNC Symbol;Acc:HGNC:3595]	protein_coding;retained_intron;processed_transcript	DOID:14566(disease_of_cellular_proliferation);DOID:150(disease_of_mental_health);DOID:1561(cognitive_disorder);DOID:162(cancer);DOID:3312(bipolar_disorder);DOID:3324(mood_disorder);DOID:4(disease)	NA	13.7117	6.45794	15.1462	49.1819	48.007	49.3106	0.241065	-2.05251	2.81183e-10	2.86101e-08	down	yes
ENSG00000135540	NHSL1	57224	ENST00000426841;ENST00000343505;ENST00000491526;ENST00000427025	GO:0030154(cell differentiation);GO:0030154(cell differentiation)	NA	NA	NA	NHS like 1 [Source:HGNC Symbol;Acc:HGNC:21021]	retained_intron;protein_coding	NA	NA	0.404177	0.373483	0.576476	1.205	0.989573	1.15897	0.403793	-1.30831	2.98197e-10	3.02499e-08	down	yes
ENSG00000187244	BCAM	4059,587	ENST00000611077;ENST00000270233;ENST00000590108;ENST00000589558;ENST00000590196;ENST00000588714;ENST00000588303;ENST00000588603	GO:0004888(transmembrane signaling receptor activity);GO:0005055(laminin receptor activity);GO:0005515(protein binding);GO:0005576(extracellular region);GO:0005886(plasma membrane);GO:0005887(integral component of plasma membrane);GO:0007155(cell adhesion);GO:0007160(cell-matrix adhesion);GO:0007165(signal transduction);GO:0008022(protein C-terminus binding);GO:0009897(external side of plasma mem…	NA	NA	NA	basal cell adhesion molecule (Lutheran blood group) [Source:HGNC Symbol;Acc:HGNC:6722]	protein_coding;retained_intron;nonsense_mediated_decay	DOID:0050177(monogenic_disease);DOID:0050686(organ_system_cancer);DOID:0050687(cell_type_cancer);DOID:0050737(autosomal_recessive_disease);DOID:0050739(autosomal_genetic_disease);DOID:0060072(benign_neoplasm);DOID:0060085(organ_system_benign_neoplasm);DOID:0060121(integumentary_system_benign_neoplasm);DOID:10923(sickle_cell_anemia);DOID:14566(disease_of_cellular_proliferation);DOID:162(cancer);DO…	NA	0.593205	0.486286	0.514961	1.32385	1.58823	1.15867	0.391685	-1.35224	3.12398e-10	3.15008e-08	down	yes
ENSG00000149571	KIRREL3	84623	ENST00000525144;ENST00000529097;ENST00000547738;ENST00000526764;ENST00000533026;ENST00000526519;ENST00000525704	GO:0001764(neuron migration);GO:0002121(inter-male aggressive behavior);GO:0005515(protein binding);GO:0005576(extracellular region);GO:0005886(plasma membrane);GO:0005887(integral component of plasma membrane);GO:0005911(cell-cell junction);GO:0007156(homophilic cell adhesion via plasma membrane adhesion molecules);GO:0007416(synapse assembly);GO:0008021(synaptic vesicle);GO:0016020(membrane);GO…	NA	NA	NA	kirre like nephrin family adhesion molecule 3 [Source:HGNC Symbol;Acc:HGNC:23204]	protein_coding;processed_transcript;retained_intron	NA	R-HSA-451757(Heterodimerization of nephrin and KIRREL2, KIRREL3)	0.731493	0.501714	0.621522	0.159273	0.206701	0.155327	3.55789	1.83102	3.31125e-10	3.32895e-08	up	yes
ENSG00000206075	SERPINB5	5268	ENST00000382771;ENST00000489441;ENST00000588986	GO:0001533(cornified envelope);GO:0002009(morphogenesis of an epithelium);GO:0004867(serine-type endopeptidase inhibitor activity);GO:0005515(protein binding);GO:0005576(extracellular region);GO:0005615(extracellular space);GO:0005737(cytoplasm);GO:0010951(negative regulation of endopeptidase activity);GO:0016528(sarcoplasm);GO:0030198(extracellular matrix organization);GO:0050678(regulation of e…	04115(p53 signaling pathway);05206(MicroRNAs in cancer);05206(MicroRNAs in cancer)	NA	NA	serpin family B member 5 [Source:HGNC Symbol;Acc:HGNC:8949]	protein_coding;retained_intron	DOID:0050615(respiratory_system_cancer);DOID:0050686(organ_system_cancer);DOID:0050687(cell_type_cancer);DOID:10534(stomach_cancer);DOID:11054(urinary_bladder_cancer);DOID:120(female_reproductive_organ_cancer);DOID:1324(lung_cancer);DOID:14566(disease_of_cellular_proliferation);DOID:1612(breast_cancer);DOID:162(cancer);DOID:170(endocrine_gland_cancer);DOID:1749(squamous_cell_carcinoma);DOID:1781(…	NA	0	0	0	0.241059	0.160932	0.234671	0.000471207	-11.0514	3.5055e-10	3.51374e-08	down	yes
ENSG00000145703	IQGAP2	10788	ENST00000274364;ENST00000504558;ENST00000508410;ENST00000512383;ENST00000509741;ENST00000692467;ENST00000512256;ENST00000685113;ENST00000504815	GO:0003779(actin binding);GO:0005095(GTPase inhibitor activity);GO:0005096(GTPase activator activity);GO:0005515(protein binding);GO:0005516(calmodulin binding);GO:0005547(phosphatidylinositol-3,4,5-trisphosphate binding);GO:0005737(cytoplasm);GO:0005829(cytosol);GO:0005874(microtubule);GO:0005886(plasma membrane);GO:0005902(microvillus);GO:0007165(signal transduction);GO:0009986(cell surface);GO…	04810(Regulation of actin cytoskeleton);04810(Regulation of actin cytoskeleton)	NA	NA	IQ motif containing GTPase activating protein 2 [Source:HGNC Symbol;Acc:HGNC:6111]	protein_coding;retained_intron;processed_transcript	DOID:0050686(organ_system_cancer);DOID:14566(disease_of_cellular_proliferation);DOID:162(cancer);DOID:3119(gastrointestinal_system_cancer);DOID:3571(liver_cancer);DOID:4(disease);DOID:684(hepatocellular_carcinoma);DOID:686(liver_carcinoma)	R-HSA-5626469(GTP-bound RAC1 and CDC42 bind IQGAPs);R-HSA-5626507(IQGAPs bind F-actin, which is inhibited by calmodulin);R-HSA-5626549(IQGAPs bind CALM1);R-HSA-5672304(IQGAP1 binds CDH1:CTTNB1:CTTNA1 and MEN1);R-HSA-6798743(Exocytosis of secretory granule membrane proteins);R-HSA-9013145(RAC1 binds effectors at the plasma membrane);R-HSA-9013157(CDC42 binds effectors at the plasma membrane);R-HSA…	0.774073	0.69534	0.932971	1.47214	1.54678	1.91855	0.486561	-1.03931	3.87312e-10	3.85926e-08	down	yes
ENSG00000143867	OSR1	130497,9943	ENST00000487581;ENST00000272223;ENST00000498844	GO:0000122(negative regulation of transcription by RNA polymerase II);GO:0000785(chromatin);GO:0000977(RNA polymerase II transcription regulatory region sequence-specific DNA binding);GO:0000981(DNA-binding transcription factor activity, RNA polymerase II-specific);GO:0001655(urogenital system development);GO:0001656(metanephros development);GO:0001657(ureteric bud development);GO:0001823(mesonep…	NA	NA	NA	odd-skipped related transcription factor 1 [Source:HGNC Symbol;Acc:HGNC:8111]	retained_intron;protein_coding;processed_transcript	NA	NA	0.806181	0.80277	0.902772	1.80715	1.76715	1.63761	0.481919	-1.05314	4.15109e-10	4.10196e-08	down	yes
ENSG00000134247	PTGFRN	5738	ENST00000393203;ENST00000496699	GO:0005515(protein binding);GO:0005783(endoplasmic reticulum);GO:0005789(endoplasmic reticulum membrane);GO:0005794(Golgi apparatus);GO:0009986(cell surface);GO:0014905(myoblast fusion involved in skeletal muscle regeneration);GO:0016020(membrane);GO:0016021(integral component of membrane);GO:0034389(lipid droplet organization);GO:0034389(lipid droplet organization)	NA	NA	NA	prostaglandin F2 receptor inhibitor [Source:HGNC Symbol;Acc:HGNC:9601]	protein_coding;processed_transcript	NA	NA	0.191153	0.175021	0.163113	0.517444	0.57055	0.532495	0.326621	-1.61431	4.97149e-10	4.89575e-08	down	yes
ENSG00000120594	PLXDC2	84898	ENST00000377252;ENST00000377242	GO:0005515(protein binding);GO:0016020(membrane);GO:0016021(integral component of membrane);GO:0016021(integral component of membrane)	NA	NA	NA	plexin domain containing 2 [Source:HGNC Symbol;Acc:HGNC:21013]	protein_coding	NA	NA	0.037836	0.0187383	0.027367	0.120934	0.176264	0.210831	0.165229	-2.59746	5.18395e-10	5.06059e-08	down	yes
ENSG00000215808	LINC01139	339535	ENST00000649681;ENST00000400946;ENST00000657655;ENST00000648241;ENST00000649127	NA	NA	NA	NA	long intergenic non-protein coding RNA 1139 [Source:HGNC Symbol;Acc:HGNC:27924]	lncRNA	NA	NA	0.0839492	0.070539	0.0670821	0.38253	0.347312	0.317335	0.211588	-2.24067	5.76406e-10	5.59446e-08	down	yes
ENSG00000184363	PKP3	11187	ENST00000331563;ENST00000524646;ENST00000533069;ENST00000527442;ENST00000525642;ENST00000530695;ENST00000528036;ENST00000526971;ENST00000533249	GO:0001533(cornified envelope);GO:0002159(desmosome assembly);GO:0005515(protein binding);GO:0005634(nucleus);GO:0005654(nucleoplasm);GO:0005737(cytoplasm);GO:0005886(plasma membrane);GO:0005911(cell-cell junction);GO:0005912(adherens junction);GO:0007043(cell-cell junction assembly);GO:0007155(cell adhesion);GO:0010628(positive regulation of gene expression);GO:0019899(enzyme binding);GO:0030054…	NA	NA	NA	plakophilin 3 [Source:HGNC Symbol;Acc:HGNC:9025]	protein_coding;retained_intron;processed_transcript	DOID:0050686(organ_system_cancer);DOID:10534(stomach_cancer);DOID:14566(disease_of_cellular_proliferation);DOID:162(cancer);DOID:3119(gastrointestinal_system_cancer);DOID:3717(gastric_adenocarcinoma);DOID:4(disease);DOID:5517(stomach_carcinoma)	R-HSA-6809393(Keratin filaments bind cell-cell adhesion complexes);R-HSA-6810357(Fillagrin and keratin intermediate filaments polymerise forming a network);R-HSA-6810937(Lamellar bodies bind the early cornified envelope);R-HSA-6811539(Reinforcement of the Cornified Envelope);R-HSA-6814298(Late envelope proteins bind cornified envelope:CDSN);R-HSA-6814387(CASP14 cleaves filaggrin);R-HSA-6814695(PE…	1.4045	1.20733	1.24071	0.511076	0.361523	0.402608	3.02111	1.59508	5.90275e-10	5.71261e-08	up	yes
ENSG00000011332	DPF1	8193	ENST00000689228;ENST00000471976;ENST00000412732;ENST00000473716;ENST00000355526;ENST00000420980;ENST00000414789;ENST00000686058;ENST00000614244;ENST00000488378;ENST00000475938;ENST00000418517;ENST00000586624;ENST00000472656;ENST00000416611;ENST00000438060;ENST00000456296;ENST00000494031	GO:0000785(chromatin);GO:0003712(transcription coregulator activity);GO:0005634(nucleus);GO:0005737(cytoplasm);GO:0006338(chromatin remodeling);GO:0006357(regulation of transcription by RNA polymerase II);GO:0006915(apoptotic process);GO:0007399(nervous system development);GO:0008270(zinc ion binding);GO:0030071(regulation of mitotic metaphase/anaphase transition);GO:0042393(histone binding);GO:0…	04714(Thermogenesis);05225(Hepatocellular carcinoma);05225(Hepatocellular carcinoma)	NA	NA	double PHD fingers 1 [Source:HGNC Symbol;Acc:HGNC:20225]	protein_coding;retained_intron;nonsense_mediated_decay	NA	NA	3.61915	4.28611	3.79488	1.82421	2.16624	1.561	2.10758	1.07559	1.01439e-09	9.65074e-08	up	yes
ENSG00000164588	HCN1	348980	ENST00000673735;ENST00000634658;ENST00000638054	GO:0000166(nucleotide binding);GO:0003254(regulation of membrane depolarization);GO:0005216(ion channel activity);GO:0005222(intracellular cAMP-activated cation channel activity);GO:0005244(voltage-gated ion channel activity);GO:0005248(voltage-gated sodium channel activity);GO:0005249(voltage-gated potassium channel activity);GO:0005267(potassium channel activity);GO:0005272(sodium channel activ…	04929(GnRH secretion);04929(GnRH secretion)	NA	NA	hyperpolarization activated cyclic nucleotide gated potassium channel 1 [Source:HGNC Symbol;Acc:HGNC:4845]	protein_coding;processed_transcript	NA	R-HSA-1296043(Activation of HCN channels);R-HSA-1297444(Binding of cAMP to HCN channels);R-HSA-9726875(HCNs:cAMP bind SNIs)	0.217551	0.156412	0.173595	0.0371384	0.0469303	0.0399164	4.41632	2.14285	1.01748e-09	9.65287e-08	up	yes
ENSG00000285238	ENSG00000285238		ENST00000644480	GO:0000166(nucleotide binding);GO:0003677(DNA binding);GO:0003678(DNA helicase activity);GO:0004386(helicase activity);GO:0005524(ATP binding);GO:0005634(nucleus);GO:0006325(chromatin organization);GO:0006338(chromatin remodeling);GO:0016787(hydrolase activity);GO:0032508(DNA duplex unwinding);GO:0046872(metal ion binding);GO:0140658(ATP-dependent chromatin remodeler activity)	NA	NA	NA	novel transcript	nonsense_mediated_decay	NA	NA	0	0	1.36825	0	0	0	4560.84	12.1551	1.0998e-09	1.04045e-07	up	yes
ENSG00000005249	PRKAR2B	5577	ENST00000265717;ENST00000488792	GO:0000166(nucleotide binding);GO:0001932(regulation of protein phosphorylation);GO:0004862(cAMP-dependent protein kinase inhibitor activity);GO:0005515(protein binding);GO:0005737(cytoplasm);GO:0005813(centrosome);GO:0005829(cytosol);GO:0005886(plasma membrane);GO:0005952(cAMP-dependent protein kinase complex);GO:0006631(fatty acid metabolic process);GO:0007612(learning);GO:0008603(cAMP-dependen…	04910(Insulin signaling pathway);04910(Insulin signaling pathway)	NA	NA	protein kinase cAMP-dependent type II regulatory subunit beta [Source:HGNC Symbol;Acc:HGNC:9392]	protein_coding;processed_transcript	DOID:11612(polycystic_ovary_syndrome);DOID:225(syndrome);DOID:4(disease)	R-HSA-111925(cAMP induces dissociation of inactive PKA tetramers);R-HSA-2574840(AJUBA facilitates AURKA autophosphorylation);R-HSA-2574845(AJUBA binds centrosome-associated AURKA);R-HSA-3000310(AURKA phosphorylates PLK1);R-HSA-3000319(BORA binds PLK1 and AURKA);R-HSA-380272(Plk1-mediated phosphorylation of Nlp);R-HSA-380283(Recruitment of additional gamma tubulin/ gamma TuRC to the centrosome);R-…	0.48864	0.539754	0.53953	1.13021	1.2645	1.58761	0.39372	-1.34476	1.15918e-09	1.09355e-07	down	yes
ENSG00000111110	PPM1H	57460	ENST00000228705;ENST00000551214;ENST00000548414;ENST00000551519	GO:0004721(phosphoprotein phosphatase activity);GO:0004722(protein serine/threonine phosphatase activity);GO:0005515(protein binding);GO:0005634(nucleus);GO:0005654(nucleoplasm);GO:0005737(cytoplasm);GO:0006470(protein dephosphorylation);GO:0016787(hydrolase activity);GO:0017018(myosin phosphatase activity);GO:0042802(identical protein binding);GO:0045202(synapse);GO:0098978(glutamatergic synapse…	NA	K17503	EC:3.1.3.16	protein phosphatase, Mg2+/Mn2+ dependent 1H [Source:HGNC Symbol;Acc:HGNC:18583]	protein_coding;processed_transcript;retained_intron	DOID:0050686(organ_system_cancer);DOID:10155(intestinal_cancer);DOID:14566(disease_of_cellular_proliferation);DOID:1520(colon_carcinoma);DOID:162(cancer);DOID:219(colon_cancer);DOID:234(colon_adenocarcinoma);DOID:3119(gastrointestinal_system_cancer);DOID:4(disease);DOID:5672(large_intestine_cancer);DOID:9256(colorectal_cancer)	NA	0.816957	0.629398	0.776636	1.60462	1.41043	1.54308	0.487699	-1.03594	1.27076e-09	1.19215e-07	down	yes
ENSG00000120756	PLS1	5357	ENST00000337777;ENST00000457734;ENST00000483373;ENST00000476044;ENST00000483507;ENST00000475296;ENST00000495744;ENST00000460104	GO:0001951(intestinal D-glucose absorption);GO:0003779(actin binding);GO:0005200(structural constituent of cytoskeleton);GO:0005509(calcium ion binding);GO:0005515(protein binding);GO:0005737(cytoplasm);GO:0005884(actin filament);GO:0005903(brush border);GO:0032420(stereocilium);GO:0032432(actin filament bundle);GO:0032532(regulation of microvillus length);GO:0040018(positive regulation of multic…	NA	NA	NA	plastin 1 [Source:HGNC Symbol;Acc:HGNC:9090]	protein_coding;retained_intron	NA	R-HSA-9659380(Mechanoelectrical transduction (MET) channel transports cations from the extracellular region into the cytosol of stereocilia of inner hair cell);R-HSA-9663363(Mechanoelectrical transduction (MET) channel transports cations into the cytosol of stereocilia of cochlear outer hair cell)	1.66711	1.56443	1.80791	0.762243	0.755052	0.819168	2.15687	1.10894	1.28057e-09	1.19801e-07	up	yes
ENSG00000189056	RELN	5649	ENST00000681034;ENST00000679867;ENST00000473457;ENST00000681199;ENST00000681315	GO:0000904(cell morphogenesis involved in differentiation);GO:0001764(neuron migration);GO:0001934(positive regulation of protein phosphorylation);GO:0005576(extracellular region);GO:0005615(extracellular space);GO:0005737(cytoplasm);GO:0005886(plasma membrane);GO:0006508(proteolysis);GO:0007155(cell adhesion);GO:0007411(axon guidance);GO:0007417(central nervous system development);GO:0007420(bra…	04151(PI3K-Akt signaling pathway);04510(Focal adhesion);04512(ECM-receptor interaction);05017(Spinocerebellar ataxia);05165(Human papillomavirus infection);05165(Human papillomavirus infection)	NA	NA	reelin [Source:HGNC Symbol;Acc:HGNC:9957]	nonsense_mediated_decay;retained_intron	DOID:0050155(sensory_system_disease);DOID:0050686(organ_system_cancer);DOID:0060037(developmental_disorder_of_mental_health);DOID:0060040(pervasive_developmental_disorder);DOID:0060041(autism_spectrum_disorder);DOID:0080001(bone_disease);DOID:10652(Alzheimer's_disease);DOID:1192(peripheral_nervous_system_neoplasm);DOID:12185(otosclerosis);DOID:12849(autistic_disorder);DOID:1289(neurodegenerative_…	R-HSA-8854466(VLDLR binds RELN);R-HSA-8855232(RELN:VLDLR binds DAB1);R-HSA-8855237(FYN phosphorylates DAB1 in RELN:VLDLR:DAB1:SH3KBP1);R-HSA-8855259(RELN:VLDLR:DAB1 binds SH3KBP1)	0	0.000733486	0	0.034462	0.0297105	0.0279598	0.00796122	-6.9728	1.29125e-09	1.20465e-07	down	yes
ENSG00000011677	GABRA3	2556	ENST00000370314	GO:0004888(transmembrane signaling receptor activity);GO:0004890(GABA-A receptor activity);GO:0005216(ion channel activity);GO:0005230(extracellular ligand-gated ion channel activity);GO:0005237(inhibitory extracellular ligand-gated ion channel activity);GO:0005254(chloride channel activity);GO:0005515(protein binding);GO:0005886(plasma membrane);GO:0005887(integral component of plasma membrane);…	04080(Neuroactive ligand-receptor interaction);04723(Retrograde endocannabinoid signaling);04727(GABAergic synapse);04742(Taste transduction);05032(Morphine addiction);05033(Nicotine addiction)	NA	NA	gamma-aminobutyric acid type A receptor subunit alpha3 [Source:HGNC Symbol;Acc:HGNC:4077]	protein_coding	DOID:0050686(organ_system_cancer);DOID:0060037(developmental_disorder_of_mental_health);DOID:0060040(pervasive_developmental_disorder);DOID:0060041(autism_spectrum_disorder);DOID:0080014(chromosomal_disease);DOID:12849(autistic_disorder);DOID:14566(disease_of_cellular_proliferation);DOID:150(disease_of_mental_health);DOID:162(cancer);DOID:1932(Angelman_syndrome);DOID:225(syndrome);DOID:3119(gastr…	R-HSA-8856398(NPTN binds GABA A receptors);R-HSA-975340(GABR heteropentamers:GABA transport Cl- from extracellular region to cytosol)	0.234293	0.213009	0.278089	0.771736	0.761595	0.778822	0.31373	-1.67241	1.31137e-09	1.22005e-07	down	yes
ENSG00000006747	SCIN	85477	ENST00000297029;ENST00000341757;ENST00000476649;ENST00000436854	GO:0001786(phosphatidylserine binding);GO:0002102(podosome);GO:0003779(actin binding);GO:0005509(calcium ion binding);GO:0005545(1-phosphatidylinositol binding);GO:0005546(phosphatidylinositol-4,5-bisphosphate binding);GO:0005737(cytoplasm);GO:0005856(cytoskeleton);GO:0005903(brush border);GO:0005938(cell cortex);GO:0007417(central nervous system development);GO:0008154(actin polymerization or de…	04666(Fc gamma R-mediated phagocytosis);04810(Regulation of actin cytoskeleton);05203(Viral carcinogenesis);05203(Viral carcinogenesis)	NA	NA	scinderin [Source:HGNC Symbol;Acc:HGNC:21695]	protein_coding;nonsense_mediated_decay;retained_intron	NA	NA	0.0108962	0.0127125	0.012476	0.0979363	0.112543	0.0947037	0.11824	-3.08022	1.38513e-09	1.28512e-07	down	yes
ENSG00000117602	RCAN3	11123	ENST00000374395;ENST00000436717;ENST00000538532	GO:0003676(nucleic acid binding);GO:0003723(RNA binding);GO:0005515(protein binding);GO:0005634(nucleus);GO:0005737(cytoplasm);GO:0008597(calcium-dependent protein serine/threonine phosphatase regulator activity);GO:0009653(anatomical structure morphogenesis);GO:0019722(calcium-mediated signaling);GO:0019902(phosphatase binding);GO:0031013(troponin I binding);GO:0050790(regulation of catalytic ac…	NA	NA	NA	RCAN family member 3 [Source:HGNC Symbol;Acc:HGNC:3042]	protein_coding	NA	R-HSA-9728776(SARS-CoV-1 nsp1 binds to RCAN3)	0.445749	0.63561	0.361239	1.13345	1.33254	1.20744	0.392712	-1.34846	1.40714e-09	1.30195e-07	down	yes
ENSG00000112175	BMP5	653	ENST00000370830	GO:0001501(skeletal system development);GO:0001503(ossification);GO:0003272(endocardial cushion formation);GO:0003323(type B pancreatic cell development);GO:0003344(pericardium morphogenesis);GO:0005125(cytokine activity);GO:0005515(protein binding);GO:0005575(cellular_component);GO:0005576(extracellular region);GO:0005615(extracellular space);GO:0007165(signal transduction);GO:0007389(pattern sp…	04060(Cytokine-cytokine receptor interaction);04350(TGF-beta signaling pathway);04390(Hippo signaling pathway)	NA	NA	bone morphogenetic protein 5 [Source:HGNC Symbol;Acc:HGNC:1072]	protein_coding	DOID:0050686(organ_system_cancer);DOID:0060072(benign_neoplasm);DOID:0060085(organ_system_benign_neoplasm);DOID:0060115(nervous_system_benign_neoplasm);DOID:0080001(bone_disease);DOID:1192(peripheral_nervous_system_neoplasm);DOID:14566(disease_of_cellular_proliferation);DOID:162(cancer);DOID:170(endocrine_gland_cancer);DOID:17(musculoskeletal_system_disease);DOID:2001(neuroma);DOID:3093(nervous_s…	NA	1.70448	1.7653	1.84211	0.770383	0.809715	0.65209	2.37968	1.25077	1.71401e-09	1.57292e-07	up	yes
ENSG00000151090	THRB	7068	ENST00000356447;ENST00000644321;ENST00000418247;ENST00000416420;ENST00000428492;ENST00000646209;ENST00000447875;ENST00000646432;ENST00000396671;ENST00000447414;ENST00000431815;ENST00000646966	GO:0000122(negative regulation of transcription by RNA polymerase II);GO:0000785(chromatin);GO:0000978(RNA polymerase II cis-regulatory region sequence-specific DNA binding);GO:0000981(DNA-binding transcription factor activity, RNA polymerase II-specific);GO:0001223(transcription coactivator binding);GO:0002154(thyroid hormone mediated signaling pathway);GO:0002157(positive regulation of thyroid …	04080(Neuroactive ligand-receptor interaction);04919(Thyroid hormone signaling pathway);04919(Thyroid hormone signaling pathway)	NA	NA	thyroid hormone receptor beta [Source:HGNC Symbol;Acc:HGNC:11799]	protein_coding;nonsense_mediated_decay	DOID:0050686(organ_system_cancer);DOID:0060083(immune_system_cancer);DOID:11633(thyroid_hormone_resistance_syndrome);DOID:1240(leukemia);DOID:14566(disease_of_cellular_proliferation);DOID:1459(hypothyroidism);DOID:162(cancer);DOID:170(endocrine_gland_cancer);DOID:1781(thyroid_cancer);DOID:1785(pituitary_cancer);DOID:225(syndrome);DOID:2531(hematologic_cancer);DOID:28(endocrine_system_disease);DOI…	R-HSA-376419(Formation of NR-MED1 Coactivator Complex);R-HSA-382096(Formation of NR-NCOR Corepressor Complex);R-HSA-4719424(PIAS1 SUMOylates THRB with SUMO1.);R-HSA-4719448(PIAS1 SUMOylates THRB with SUMO3)	0.404009	0.223125	0.315488	0.876751	0.709568	0.858379	0.385578	-1.37491	1.76538e-09	1.61566e-07	down	yes
ENSG00000196104	SPOCK3	50859	ENST00000421836;ENST00000512648	GO:0004857(enzyme inhibitor activity);GO:0005509(calcium ion binding);GO:0005515(protein binding);GO:0005539(glycosaminoglycan binding);GO:0005576(extracellular region);GO:0005615(extracellular space);GO:0008191(metalloendopeptidase inhibitor activity);GO:0010466(negative regulation of peptidase activity);GO:0010951(negative regulation of endopeptidase activity);GO:0019800(peptide cross-linking v…	NA	NA	NA	SPARC (osteonectin), cwcv and kazal like domains proteoglycan 3 [Source:HGNC Symbol;Acc:HGNC:13565]	protein_coding	DOID:0050686(organ_system_cancer);DOID:0060083(immune_system_cancer);DOID:1037(lymphoblastic_leukemia);DOID:10747(lymphoid_leukemia);DOID:1240(leukemia);DOID:14566(disease_of_cellular_proliferation);DOID:162(cancer);DOID:2531(hematologic_cancer);DOID:4(disease);DOID:715(T_cell_leukemia)	R-HSA-1604360(Initial activation of proMMP2 by MMP14)	0.0197702	0	0	0.245015	0.151869	0.355198	0.0262873	-5.24949	1.81988e-09	1.66051e-07	down	yes
ENSG00000170891	CYTL1	54360	ENST00000307746	GO:0002062(chondrocyte differentiation);GO:0005102(signaling receptor binding);GO:0005576(extracellular region);GO:0005615(extracellular space);GO:0006366(transcription by RNA polymerase II);GO:0007165(signal transduction);GO:0045944(positive regulation of transcription by RNA polymerase II);GO:0048839(inner ear development);GO:0050650(chondroitin sulfate proteoglycan biosynthetic process);GO:005…	NA	NA	NA	cytokine like 1 [Source:HGNC Symbol;Acc:HGNC:24435]	protein_coding	NA	NA	0	0	0	0.63818	0.7773	0.65733	0.000144731	-12.7543	1.85595e-09	1.68481e-07	down	yes
ENSG00000173917	HOXB2	3212	ENST00000330070;ENST00000571287;ENST00000504772	GO:0000785(chromatin);GO:0000978(RNA polymerase II cis-regulatory region sequence-specific DNA binding);GO:0000981(DNA-binding transcription factor activity, RNA polymerase II-specific);GO:0001228(DNA-binding transcription activator activity, RNA polymerase II-specific);GO:0002011(morphogenesis of an epithelial sheet);GO:0003677(DNA binding);GO:0003700(DNA-binding transcription factor activity);G…	NA	NA	NA	homeobox B2 [Source:HGNC Symbol;Acc:HGNC:5113]	protein_coding;processed_transcript	NA	R-HSA-5617485(HOXB2 mRNA is translated)	17.6079	22.0668	16.6091	10.3397	9.93107	7.79549	2.00539	1.00388	1.96235e-09	1.77185e-07	up	yes
ENSG00000286235	ENSG00000286235		ENST00000652720	GO:0000166(nucleotide binding);GO:0003677(DNA binding);GO:0003678(DNA helicase activity);GO:0005524(ATP binding);GO:0005634(nucleus);GO:0005694(chromosome);GO:0006259(DNA metabolic process);GO:0008654(phospholipid biosynthetic process);GO:0016020(membrane);GO:0016021(integral component of membrane);GO:0016780(phosphotransferase activity, for other substituted phosphate groups);GO:0032508(DNA dupl…	NA	NA	NA	novel protein	protein_coding	NA	NA	0	0	1.52463	0	0	0	5082.1	12.3112	1.98095e-09	1.78386e-07	up	yes
ENSG00000129946	SHC2	25759	ENST00000264554;ENST00000588376;ENST00000590113;ENST00000587423;ENST00000590170	GO:0005515(protein binding);GO:0005575(cellular_component);GO:0005829(cytosol);GO:0005886(plasma membrane);GO:0007169(transmembrane receptor protein tyrosine kinase signaling pathway);GO:0019901(protein kinase binding);GO:0030971(receptor tyrosine kinase binding);GO:0035556(intracellular signal transduction);GO:0043410(positive regulation of MAPK cascade);GO:0043410(positive regulation of MAPK ca…	01521(EGFR tyrosine kinase inhibitor resistance);01522(Endocrine resistance);04012(ErbB signaling pathway);04014(Ras signaling pathway);04062(Chemokine signaling pathway);04072(Phospholipase D signaling pathway);04370(VEGF signaling pathway);04510(Focal adhesion);04650(Natural killer cell mediated cytotoxicity);04722(Neurotrophin signaling pathway);04910(Insulin signaling pathway);04915(Estrogen …	NA	NA	SHC adaptor protein 2 [Source:HGNC Symbol;Acc:HGNC:29869]	protein_coding;retained_intron;processed_transcript;nonsense_mediated_decay	NA	R-HSA-167019(SHC, complexed with TrkA, is tyrosine-phosphorylated);R-HSA-167056(SHC binds to the activated TrkA receptor);R-HSA-167217(Phospho-Shc dissociates from the TrkA receptor);R-HSA-4420107(p-6Y-VEGFR2 binds SHC-transforming protein 2);R-HSA-5672965(RAS GEFs promote RAS nucleotide exchange);R-HSA-5685366(GRB2-1:SOS1 binds p-Y-SHC);R-HSA-5686071(GRB2-1:SOS1:p-Y-SHC mediated nucleotide excha…	0.375306	0.374312	0.278675	0.934204	0.965365	0.998508	0.354819	-1.49484	2.09731e-09	1.88361e-07	down	yes
ENSG00000275342	PRAG1	157285	ENST00000615670;ENST00000622241	GO:0004672(protein kinase activity);GO:0005515(protein binding);GO:0005524(ATP binding);GO:0005634(nucleus);GO:0005737(cytoplasm);GO:0005829(cytosol);GO:0005925(focal adhesion);GO:0006468(protein phosphorylation);GO:0008360(regulation of cell shape);GO:0008593(regulation of Notch signaling pathway);GO:0010977(negative regulation of neuron projection development);GO:0016477(cell migration);GO:0030…	NA	K17537	EC:2.7.10.2	PEAK1 related, kinase-activating pseudokinase 1 [Source:HGNC Symbol;Acc:HGNC:25438]	protein_coding	NA	R-HSA-9696266(RND2 binds effectors)	1.72416	1.26743	1.86544	3.10432	3.49193	3.25592	0.492991	-1.02037	2.38071e-09	2.11556e-07	down	yes
ENSG00000137752	CASP1	834	ENST00000695720;ENST00000533400;ENST00000695718;ENST00000695716;ENST00000528424;ENST00000527979;ENST00000436863;ENST00000527625;ENST00000695719;ENST00000526511;ENST00000525825;ENST00000695717;ENST00000695715;ENST00000528974;ENST00000695721	GO:0002221(pattern recognition receptor signaling pathway);GO:0004175(endopeptidase activity);GO:0004197(cysteine-type endopeptidase activity);GO:0005515(protein binding);GO:0005730(nucleolus);GO:0005737(cytoplasm);GO:0005829(cytosol);GO:0005874(microtubule);GO:0005886(plasma membrane);GO:0006508(proteolysis);GO:0006915(apoptotic process);GO:0006919(activation of cysteine-type endopeptidase activ…	04217(Necroptosis);04621(NOD-like receptor signaling pathway);04623(Cytosolic DNA-sensing pathway);04625(C-type lectin receptor signaling pathway);05014(Amyotrophic lateral sclerosis);05130(Pathogenic Escherichia coli infection);05131(Shigellosis);05132(Salmonella infection);05133(Pertussis);05134(Legionellosis);05135(Yersinia infection);05164(Influenza A);05171(Coronavirus disease - COVID-19);05…	K01370	EC:3.4.22.36	caspase 1 [Source:HGNC Symbol;Acc:HGNC:1499]	protein_coding;nonsense_mediated_decay;retained_intron	DOID:0050117(disease_by_infectious_agent);DOID:0050338(primary_bacterial_infectious_disease);DOID:0050686(organ_system_cancer);DOID:0050687(cell_type_cancer);DOID:104(bacterial_infectious_disease);DOID:10534(stomach_cancer);DOID:114(heart_disease);DOID:1192(peripheral_nervous_system_neoplasm);DOID:120(female_reproductive_organ_cancer);DOID:1287(cardiovascular_system_disease);DOID:1289(neurodegene…	R-HSA-448673(Formation of caspase-1 p10/p20 dimer);R-HSA-448678(CTSG cleaves CASP1(1-404));R-HSA-448702(Caspase-1 active tetramer formation);R-HSA-448703(Interleukin-1 family precursors are cleaved by caspase-1);R-HSA-622420(NOD1 induced apoptosis is mediated by RIP2 and CARD8);R-HSA-6798081(TP53 family members stimulate CASP1 expression);R-HSA-844612(PYCARD recruits procaspase-1 via CARD);R-HSA-…	0.723532	0.615308	0.574418	1.38233	1.64474	1.50155	0.422481	-1.24304	2.39627e-09	2.12379e-07	down	yes
ENSG00000258429	PDF	64146,5201,9518	ENST00000288022	GO:0005739(mitochondrion);GO:0006412(translation);GO:0008284(positive regulation of cell population proliferation);GO:0016787(hydrolase activity);GO:0018206(peptidyl-methionine modification);GO:0031365(N-terminal protein amino acid modification);GO:0042586(peptide deformylase activity);GO:0043686(co-translational protein modification);GO:0046872(metal ion binding)	NA	K01462	EC:3.5.1.88	peptide deformylase, mitochondrial [Source:HGNC Symbol;Acc:HGNC:30012]	protein_coding	NA	NA	1.86425	2.21379	1.61282	0.539687	0.699714	0.311889	3.66847	1.87518	2.40646e-09	2.12697e-07	up	yes
ENSG00000198846	TOX	9760	ENST00000361421	GO:0001779(natural killer cell differentiation);GO:0002362(CD4-positive, CD25-positive, alpha-beta regulatory T cell lineage commitment);GO:0002364(NK T cell lineage commitment);GO:0002521(leukocyte differentiation);GO:0003677(DNA binding);GO:0005515(protein binding);GO:0005634(nucleus);GO:0006325(chromatin organization);GO:0006357(regulation of transcription by RNA polymerase II);GO:0007399(nerv…	NA	NA	NA	thymocyte selection associated high mobility group box [Source:HGNC Symbol;Acc:HGNC:18988]	protein_coding	NA	NA	0.968178	0.644259	0.72701	1.77262	1.79119	1.95698	0.423753	-1.23871	2.65766e-09	2.33092e-07	down	yes
ENSG00000150782	IL18	3606	ENST00000525547;ENST00000534225;ENST00000533858;ENST00000280357;ENST00000524595	GO:0000165(MAPK cascade);GO:0001525(angiogenesis);GO:0005125(cytokine activity);GO:0005515(protein binding);GO:0005576(extracellular region);GO:0005615(extracellular space);GO:0005737(cytoplasm);GO:0005829(cytosol);GO:0006954(inflammatory response);GO:0006955(immune response);GO:0007165(signal transduction);GO:0007267(cell-cell signaling);GO:0008283(cell population proliferation);GO:0010468(regul…	04060(Cytokine-cytokine receptor interaction);04061(Viral protein interaction with cytokine and cytokine receptor);04621(NOD-like receptor signaling pathway);04623(Cytosolic DNA-sensing pathway);05130(Pathogenic Escherichia coli infection);05131(Shigellosis);05132(Salmonella infection);05134(Legionellosis);05135(Yersinia infection);05143(African trypanosomiasis);05144(Malaria);05152(Tuberculosis)…	NA	NA	interleukin 18 [Source:HGNC Symbol;Acc:HGNC:5986]	retained_intron;processed_transcript;protein_coding	DOID:0014667(disease_of_metabolism);DOID:0050013(carbohydrate_metabolism_disease);DOID:0050117(disease_by_infectious_agent);DOID:0050155(sensory_system_disease);DOID:0050161(lower_respiratory_tract_disease);DOID:0050177(monogenic_disease);DOID:0050338(primary_bacterial_infectious_disease);DOID:0050589(inflammatory_bowel_disease);DOID:0050598(extrapulmonary_tuberculosis);DOID:0050686(organ_system_…	R-HSA-448703(Interleukin-1 family precursors are cleaved by caspase-1);R-HSA-449058(Interleukin-1 family are secreted);R-HSA-6784160(IL10 negatively regulates extracellular inflammatory mediators);R-HSA-6797293(Expression of IL18, ALOX5);R-HSA-8848370(IL18 binds IL18R1);R-HSA-8848392(IL18BP binds IL18);R-HSA-8848395(IL18:IL18R1 binds IL18RAP)	0	0.0358689	0.0291435	0.339751	0.452228	0.445487	0.0525367	-4.25053	2.85084e-09	2.4874e-07	down	yes
ENSG00000147027	TMEM47	83604	ENST00000275954	GO:0003674(molecular_function);GO:0005515(protein binding);GO:0005886(plasma membrane);GO:0005911(cell-cell junction);GO:0005912(adherens junction);GO:0008150(biological_process);GO:0016020(membrane);GO:0016021(integral component of membrane);GO:0030054(cell junction);GO:0098609(cell-cell adhesion)	NA	NA	NA	transmembrane protein 47 [Source:HGNC Symbol;Acc:HGNC:18515]	protein_coding	DOID:0060037(developmental_disorder_of_mental_health);DOID:0060038(specific_developmental_disorder);DOID:1059(intellectual_disability);DOID:150(disease_of_mental_health);DOID:4(disease)	NA	0.876183	0.988814	0.817086	1.98793	1.73568	1.97433	0.470711	-1.08709	2.91047e-09	2.53286e-07	down	yes
ENSG00000122862	SRGN	5552	ENST00000242465;ENST00000462445	GO:0001818(negative regulation of cytokine production);GO:0005515(protein binding);GO:0005576(extracellular region);GO:0005615(extracellular space);GO:0005764(lysosome);GO:0005794(Golgi apparatus);GO:0006915(apoptotic process);GO:0016485(protein processing);GO:0030141(secretory granule);GO:0030502(negative regulation of bone mineralization);GO:0031093(platelet alpha granule lumen);GO:0031214(biom…	NA	NA	NA	serglycin [Source:HGNC Symbol;Acc:HGNC:9361]	protein_coding;processed_transcript	DOID:0050686(organ_system_cancer);DOID:0060083(immune_system_cancer);DOID:0070004(myeloma);DOID:14566(disease_of_cellular_proliferation);DOID:162(cancer);DOID:2531(hematologic_cancer);DOID:4960(bone_marrow_cancer);DOID:4(disease);DOID:9538(multiple_myeloma)	R-HSA-481007(Exocytosis of platelet alpha granule contents)	0.165401	0.760435	0.777332	3.10878	2.8904	3.84292	0.173049	-2.53075	2.94982e-09	2.56049e-07	down	yes
ENSG00000255363	LINC02757	101928813	ENST00000637683	NA	NA	NA	NA	long intergenic non-protein coding RNA 2757 [Source:HGNC Symbol;Acc:HGNC:54277]	lncRNA	NA	NA	0.82509	0.67605	0.515496	0.0560047	0.0834536	0.023686	12.3611	3.62773	2.99429e-09	2.59241e-07	up	yes
ENSG00000130487	KLHDC7B	113730	ENST00000648057;ENST00000395676;ENST00000434237	GO:0005515(protein binding);GO:0005515(protein binding)	NA	NA	NA	kelch domain containing 7B [Source:HGNC Symbol;Acc:HGNC:25145]	protein_coding;processed_transcript	NA	NA	0.178527	0.253967	0.243046	0.77221	0.709091	0.633438	0.319443	-1.64637	3.05585e-09	2.63892e-07	down	yes
ENSG00000133315	MACROD1	28992	ENST00000255681;ENST00000538595;ENST00000545464;ENST00000675777;ENST00000542105;ENST00000543422;ENST00000542359;ENST00000541041	GO:0005515(protein binding);GO:0005634(nucleus);GO:0005654(nucleoplasm);GO:0006974(cellular response to DNA damage stimulus);GO:0016787(hydrolase activity);GO:0016798(hydrolase activity, acting on glycosyl bonds);GO:0019213(deacetylase activity);GO:0042278(purine nucleoside metabolic process);GO:0051725(protein de-ADP-ribosylation);GO:0140291(peptidyl-glutamate ADP-deribosylation);GO:0140293(ADP-…	NA	K23518	EC:3.1.1.106	mono-ADP ribosylhydrolase 1 [Source:HGNC Symbol;Acc:HGNC:29598]	protein_coding;processed_transcript;retained_intron	DOID:0050686(organ_system_cancer);DOID:0060083(immune_system_cancer);DOID:1240(leukemia);DOID:14566(disease_of_cellular_proliferation);DOID:162(cancer);DOID:2531(hematologic_cancer);DOID:4(disease)	NA	4.70266	5.97389	3.97643	1.9958	2.24288	1.96051	2.36369	1.24104	3.23577e-09	2.77297e-07	up	yes
ENSG00000078081	LAMP3	27074	ENST00000265598;ENST00000470251	GO:0002250(adaptive immune response);GO:0002376(immune system process);GO:0005737(cytoplasm);GO:0005764(lysosome);GO:0005765(lysosomal membrane);GO:0005768(endosome);GO:0005769(early endosome);GO:0005886(plasma membrane);GO:0009986(cell surface);GO:0010008(endosome membrane);GO:0010506(regulation of autophagy);GO:0010628(positive regulation of gene expression);GO:0016020(membrane);GO:0016021(inte…	04142(Lysosome);04142(Lysosome)	NA	NA	lysosomal associated membrane protein 3 [Source:HGNC Symbol;Acc:HGNC:14582]	protein_coding	DOID:0050687(cell_type_cancer);DOID:0080001(bone_disease);DOID:14566(disease_of_cellular_proliferation);DOID:162(cancer);DOID:17(musculoskeletal_system_disease);DOID:1909(melanoma);DOID:3342(bone_inflammation_disease);DOID:4(disease);DOID:7148(rheumatoid_arthritis);DOID:7(disease_of_anatomical_entity);DOID:848(arthritis)	NA	0.724922	0.763231	0.852255	1.51573	1.93484	1.85713	0.440946	-1.18133	3.407e-09	2.91229e-07	down	yes
ENSG00000156510	HKDC1	80201	ENST00000354624;ENST00000488706;ENST00000470920	GO:0000166(nucleotide binding);GO:0001678(cellular glucose homeostasis);GO:0004340(glucokinase activity);GO:0004396(hexokinase activity);GO:0005524(ATP binding);GO:0005536(glucose binding);GO:0005739(mitochondrion);GO:0005829(cytosol);GO:0005975(carbohydrate metabolic process);GO:0006096(glycolytic process);GO:0008865(fructokinase activity);GO:0016020(membrane);GO:0016301(kinase activity);GO:0016…	00010(Glycolysis / Gluconeogenesis);00051(Fructose and mannose metabolism);00052(Galactose metabolism);00500(Starch and sucrose metabolism);00520(Amino sugar and nucleotide sugar metabolism);00524(Neomycin, kanamycin and gentamicin biosynthesis);01100(Metabolic pathways);01200(Carbon metabolism);04066(HIF-1 signaling pathway);04910(Insulin signaling pathway);04930(Type II diabetes mellitus);04973…	K00844	EC:2.7.1.1	hexokinase domain containing 1 [Source:HGNC Symbol;Acc:HGNC:23302]	protein_coding;processed_transcript	NA	NA	0.135316	0.233614	0.197235	0.699964	0.690653	0.675101	0.274077	-1.86735	3.44632e-09	2.93845e-07	down	yes
ENSG00000004399	PLXND1	23129	ENST00000324093;ENST00000512744;ENST00000504524;ENST00000501038;ENST00000506979;ENST00000504767;ENST00000508630;ENST00000515191;ENST00000504979;ENST00000512807;ENST00000503166;ENST00000505505;ENST00000514990;ENST00000511018	GO:0001525(angiogenesis);GO:0001569(branching involved in blood vessel morphogenesis);GO:0001822(kidney development);GO:0002116(semaphorin receptor complex);GO:0003151(outflow tract morphogenesis);GO:0003279(cardiac septum development);GO:0005515(protein binding);GO:0005886(plasma membrane);GO:0005887(integral component of plasma membrane);GO:0007162(negative regulation of cell adhesion);GO:00071…	NA	NA	NA	plexin D1 [Source:HGNC Symbol;Acc:HGNC:9107]	protein_coding;nonsense_mediated_decay;retained_intron	DOID:13501(Mobius_syndrome);DOID:14566(disease_of_cellular_proliferation);DOID:162(cancer);DOID:1756(facial_nerve_disease);DOID:225(syndrome);DOID:4(disease);DOID:5656(cranial_nerve_disease);DOID:7(disease_of_anatomical_entity);DOID:863(nervous_system_disease);DOID:870(neuropathy)	R-HSA-416683(SEMA3E binds to PLXND1);R-HSA-416690(SEMA4A binds to PLXND1);R-HSA-9021450(PLXND1 gene expression is stimulated by NOTCH1,NOTCH3 coactivator complexes);R-HSA-9696266(RND2 binds effectors)	0.503209	0.442679	0.517093	0.951086	1.08404	0.929473	0.493484	-1.01892	3.53135e-09	3.00334e-07	down	yes
ENSG00000053747	LAMA3	3909,3910	ENST00000313654;ENST00000585600;ENST00000591749;ENST00000588770;ENST00000649721;ENST00000592519;ENST00000592442;ENST00000588164;ENST00000586709;ENST00000590104	GO:0001738(morphogenesis of a polarized epithelium);GO:0005102(signaling receptor binding);GO:0005178(integrin binding);GO:0005198(structural molecule activity);GO:0005201(extracellular matrix structural constituent);GO:0005576(extracellular region);GO:0005604(basement membrane);GO:0005610(laminin-5 complex);GO:0005783(endoplasmic reticulum);GO:0007155(cell adhesion);GO:0007229(integrin-mediated …	04151(PI3K-Akt signaling pathway);04510(Focal adhesion);04512(ECM-receptor interaction);05145(Toxoplasmosis);05146(Amoebiasis);05165(Human papillomavirus infection);05200(Pathways in cancer);05222(Small cell lung cancer);05222(Small cell lung cancer)	NA	NA	laminin subunit alpha 3 [Source:HGNC Symbol;Acc:HGNC:6483]	protein_coding;non_stop_decay;retained_intron;processed_transcript	DOID:0050615(respiratory_system_cancer);DOID:0050686(organ_system_cancer);DOID:0050687(cell_type_cancer);DOID:0050828(artery_disease);DOID:1287(cardiovascular_system_disease);DOID:1324(lung_cancer);DOID:14566(disease_of_cellular_proliferation);DOID:1612(breast_cancer);DOID:162(cancer);DOID:16(integumentary_system_disease);DOID:178(vascular_disease);DOID:225(syndrome);DOID:2730(epidermolysis_bullo…	R-HSA-1566979(Laminin-332 degradation by laminin-322 degrading extracellular proteinases);R-HSA-216048(Integrins alpha3beta1, alpha6beta4 bind laminin-332, 511, 521, (211, 221));R-HSA-2213192(Hemidesmosome formation);R-HSA-2327803(Laminins bind Nidogens 1, 2);R-HSA-2328129(Dystroglycan binds Laminins and Dystrophin);R-HSA-2396083(Laminins bind galactosyl sulfatide and related sulfated glycolipids…	1.06895	0.551882	1.08281	2.1463	2.048	2.11259	0.42868	-1.22203	3.57154e-09	3.02987e-07	down	yes
ENSG00000167157	PRRX2	51450	ENST00000372469	GO:0000785(chromatin);GO:0000978(RNA polymerase II cis-regulatory region sequence-specific DNA binding);GO:0000981(DNA-binding transcription factor activity, RNA polymerase II-specific);GO:0003677(DNA binding);GO:0003700(DNA-binding transcription factor activity);GO:0005634(nucleus);GO:0006355(regulation of DNA-templated transcription);GO:0006357(regulation of transcription by RNA polymerase II);…	NA	NA	NA	paired related homeobox 2 [Source:HGNC Symbol;Acc:HGNC:21338]	protein_coding	NA	NA	2.02458	3.06891	2.28654	5.94337	6.12835	5.39127	0.42261	-1.2426	3.58214e-09	3.03123e-07	down	yes
ENSG00000168743	NPNT	255743	ENST00000379987;ENST00000305572;ENST00000453617;ENST00000505917;ENST00000503451;ENST00000514632	GO:0001657(ureteric bud development);GO:0001658(branching involved in ureteric bud morphogenesis);GO:0005178(integrin binding);GO:0005201(extracellular matrix structural constituent);GO:0005509(calcium ion binding);GO:0005576(extracellular region);GO:0005604(basement membrane);GO:0007155(cell adhesion);GO:0007160(cell-matrix adhesion);GO:0007179(transforming growth factor beta receptor signaling …	04512(ECM-receptor interaction);04512(ECM-receptor interaction)	NA	NA	nephronectin [Source:HGNC Symbol;Acc:HGNC:27405]	protein_coding;retained_intron	NA	NA	0.0507923	0.027093	0.017265	0.220526	0.271358	0.237359	0.130478	-2.93812	3.85959e-09	3.24968e-07	down	yes
ENSG00000130748	TMEM160	54958	ENST00000253047	GO:0005515(protein binding);GO:0016020(membrane);GO:0016021(integral component of membrane)	NA	NA	NA	transmembrane protein 160 [Source:HGNC Symbol;Acc:HGNC:26042]	protein_coding	NA	NA	9.8232	12.9383	9.02866	3.01197	3.08173	0.91722	4.53437	2.1809	4.10185e-09	3.44504e-07	up	yes
ENSG00000151388	ADAMTS12	81792	ENST00000504830;ENST00000515401;ENST00000509762;ENST00000506952;ENST00000504582;ENST00000352040	GO:0001503(ossification);GO:0002062(chondrocyte differentiation);GO:0004222(metalloendopeptidase activity);GO:0005515(protein binding);GO:0005576(extracellular region);GO:0006029(proteoglycan metabolic process);GO:0006508(proteolysis);GO:0007160(cell-matrix adhesion);GO:0008233(peptidase activity);GO:0008237(metallopeptidase activity);GO:0016477(cell migration);GO:0016787(hydrolase activity);GO:0…	NA	NA	NA	ADAM metallopeptidase with thrombospondin type 1 motif 12 [Source:HGNC Symbol;Acc:HGNC:14605]	protein_coding;processed_transcript	DOID:0080001(bone_disease);DOID:17(musculoskeletal_system_disease);DOID:3342(bone_inflammation_disease);DOID:4(disease);DOID:7(disease_of_anatomical_entity);DOID:848(arthritis)	R-HSA-5173005(B3GALTL transfers glucose to O-fucosyl-proteins);R-HSA-5173192(POFUT2 transfers fucose to TSR domain-containing proteins);R-HSA-6785565(Defective B3GALTL does not transfer glucose to O-fucosyl-proteins)	4.30081	2.87324	4.37416	1.63219	2.10235	1.64847	2.1453	1.10118	4.58153e-09	3.81934e-07	up	yes
ENSG00000099337	KCNK6	9424	ENST00000263372;ENST00000588137	GO:0003073(regulation of systemic arterial blood pressure);GO:0003085(negative regulation of systemic arterial blood pressure);GO:0005242(inward rectifier potassium channel activity);GO:0005244(voltage-gated ion channel activity);GO:0005267(potassium channel activity);GO:0005886(plasma membrane);GO:0005887(integral component of plasma membrane);GO:0006811(ion transport);GO:0006813(potassium ion t…	NA	NA	NA	potassium two pore domain channel subfamily K member 6 [Source:HGNC Symbol;Acc:HGNC:6281]	protein_coding;processed_transcript	NA	R-HSA-1299304(Activation of tandem pore domain in a weak inwardly rectifying K+ channels);R-HSA-5578910(KCNK dimers transport K+ from cytosol to extracellular region)	0.785981	1.03256	0.985286	0.261606	0.414721	0.251698	3.02128	1.59516	4.60949e-09	3.83316e-07	up	yes
ENSG00000082074	FYB1	2533	ENST00000512982;ENST00000351578;ENST00000515010;ENST00000647313;ENST00000644817;ENST00000642942;ENST00000509072;ENST00000646444;ENST00000646045;ENST00000506557	GO:0005102(signaling receptor binding);GO:0005515(protein binding);GO:0005634(nucleus);GO:0005737(cytoplasm);GO:0005829(cytosol);GO:0005886(plasma membrane);GO:0006955(immune response);GO:0007229(integrin-mediated signaling pathway);GO:0008150(biological_process);GO:0008289(lipid binding);GO:0015629(actin cytoskeleton);GO:0030054(cell junction);GO:0032991(protein-containing complex);GO:0044877(pr…	04015(Rap1 signaling pathway);05135(Yersinia infection);05135(Yersinia infection)	NA	NA	FYN binding protein 1 [Source:HGNC Symbol;Acc:HGNC:4036]	protein_coding;retained_intron;nonsense_mediated_decay	NA	R-HSA-391151(p-4Y-SIRPA:CD47:SKAP2 binds FYB);R-HSA-430135(p-SLP-76 binds ADAP);R-HSA-430201(p-SLP-76:ADAP binds Ena/VASP)	0.0224471	0.0609106	0.0335909	0.209542	0.244761	0.206751	0.176912	-2.49889	4.64055e-09	3.84948e-07	down	yes
ENSG00000185008	ROBO2	6092	ENST00000475334;ENST00000696593;ENST00000470802;ENST00000487694;ENST00000332191	GO:0001656(metanephros development);GO:0001657(ureteric bud development);GO:0003148(outflow tract septum morphogenesis);GO:0003180(aortic valve morphogenesis);GO:0003184(pulmonary valve morphogenesis);GO:0003272(endocardial cushion formation);GO:0005515(protein binding);GO:0005886(plasma membrane);GO:0006935(chemotaxis);GO:0007155(cell adhesion);GO:0007156(homophilic cell adhesion via plasma memb…	04360(Axon guidance);04360(Axon guidance)	NA	NA	roundabout guidance receptor 2 [Source:HGNC Symbol;Acc:HGNC:10250]	protein_coding;retained_intron	NA	R-HSA-428510(ROBO3.1 antagonizes ROBO1/ROBO2 to allow floor plate crossing);R-HSA-8985799(SLIT1 binds ROBO1,(ROBO2));R-HSA-8985812(NCK2 binds to ROBO1,(ROBO2));R-HSA-9010523(ROBO2 gene transcription is stimulated by HOXA2 and inhibited by LHX2);R-HSA-9010641(AKAP5 recruits PKA to ROBO2);R-HSA-9010643(AKAP5 recruits PKC to ROBO2);R-HSA-9010645(AKAP5 recruits PPP3CB (PP2BB) to ROBO2);R-HSA-9010648(…	0	0	0	0.0280224	0.0296722	0.058077	0.00259131	-8.5921	4.70996e-09	3.89746e-07	down	yes
ENSG00000134460	IL2RA	3559	ENST00000379959;ENST00000379954;ENST00000649218;ENST00000644262	GO:0002376(immune system process);GO:0002437(inflammatory response to antigenic stimulus);GO:0002664(regulation of T cell tolerance induction);GO:0004911(interleukin-2 receptor activity);GO:0005515(protein binding);GO:0005886(plasma membrane);GO:0005893(interleukin-2 receptor complex);GO:0006915(apoptotic process);GO:0006924(activation-induced cell death of T cells);GO:0006954(inflammatory respon…	04060(Cytokine-cytokine receptor interaction);04061(Viral protein interaction with cytokine and cytokine receptor);04144(Endocytosis);04151(PI3K-Akt signaling pathway);04630(JAK-STAT signaling pathway);04640(Hematopoietic cell lineage);04658(Th1 and Th2 cell differentiation);04659(Th17 cell differentiation);05162(Measles);05166(Human T-cell leukemia virus 1 infection);05200(Pathways in cancer);05…	NA	NA	interleukin 2 receptor subunit alpha [Source:HGNC Symbol;Acc:HGNC:6008]	protein_coding;retained_intron;processed_transcript	DOID:0014667(disease_of_metabolism);DOID:0050013(carbohydrate_metabolism_disease);DOID:0050117(disease_by_infectious_agent);DOID:0050338(primary_bacterial_infectious_disease);DOID:0050621(respiratory_system_benign_neoplasm);DOID:0050686(organ_system_cancer);DOID:0050687(cell_type_cancer);DOID:0050828(artery_disease);DOID:0060005(autoimmune_disease_of_endocrine_system);DOID:0060049(autoimmune_dise…	R-HSA-450027(Interleukin-2 receptor alpha:IL2 binds Interleukin-2 receptor beta);R-HSA-450054(Interleukin-2 receptor alpha binds interleukin-2);R-HSA-450063(Interleukin-2: IL2 receptor alpha:beta binds IL2 receptor gamma subunit);R-HSA-451942(Within the IL-2R complex JAK3 phosphorylates JAK1);R-HSA-452091(Phosphorylation of IL2RB Y338 enables SHC recruitment);R-HSA-452097(Recruited STAT5 is phosp…	0.014005	0	0.0127745	0.326413	0.133376	0.265969	0.0368987	-4.76029	4.7518e-09	3.92245e-07	down	yes
ENSG00000131773	KHDRBS3	10656	ENST00000517859;ENST00000355849;ENST00000522578;ENST00000524282;ENST00000519600;ENST00000522079;ENST00000521461;ENST00000522433	GO:0000381(regulation of alternative mRNA splicing, via spliceosome);GO:0003676(nucleic acid binding);GO:0003723(RNA binding);GO:0003729(mRNA binding);GO:0005515(protein binding);GO:0005634(nucleus);GO:0005654(nucleoplasm);GO:0006397(mRNA processing);GO:0017124(SH3 domain binding);GO:0019904(protein domain specific binding);GO:0032991(protein-containing complex);GO:0042802(identical protein bindi…	NA	NA	NA	KH RNA binding domain containing, signal transduction associated 3 [Source:HGNC Symbol;Acc:HGNC:18117]	nonsense_mediated_decay;protein_coding;processed_transcript;retained_intron	DOID:0050687(cell_type_cancer);DOID:14566(disease_of_cellular_proliferation);DOID:162(cancer);DOID:171(neuroectodermal_tumor);DOID:2994(germ_cell_cancer);DOID:3095(germ_cell_and_embryonal_cancer);DOID:4(disease)	R-HSA-8849042(PTK6 phosphorylates KHDRBS3)	0.230683	0.412205	0.361152	0.878282	0.760023	0.963348	0.385924	-1.37361	6.67713e-09	5.43186e-07	down	yes
ENSG00000007944	MYLIP	29116	ENST00000356840;ENST00000349606	GO:0004842(ubiquitin-protein transferase activity);GO:0005515(protein binding);GO:0005737(cytoplasm);GO:0005829(cytosol);GO:0005856(cytoskeleton);GO:0005886(plasma membrane);GO:0006511(ubiquitin-dependent protein catabolic process);GO:0007399(nervous system development);GO:0008092(cytoskeletal protein binding);GO:0010977(negative regulation of neuron projection development);GO:0010989(negative re…	04979(Cholesterol metabolism);04979(Cholesterol metabolism)	K10637	EC:2.3.2.27	myosin regulatory light chain interacting protein [Source:HGNC Symbol;Acc:HGNC:21155]	protein_coding	NA	R-HSA-8854628(MYLIP dimer ubiquitinates VLDLR on Lys-839);R-HSA-9623365(Expression of MYLIP regulated by NR1H2,3);R-HSA-983140(Transfer of Ub from E2 to substrate and release of E2);R-HSA-983147(Release of E3 from polyubiquitinated substrate);R-HSA-983156(Polyubiquitination of substrate);R-HSA-983157(Interaction of E3 with substrate and E2-Ub complex)	1.64285	1.45118	1.34927	2.77669	2.82033	3.35953	0.496095	-1.01131	6.75216e-09	5.47966e-07	down	yes
ENSG00000128165	ADM2	79924	ENST00000395737;ENST00000395738	GO:0001525(angiogenesis);GO:0003073(regulation of systemic arterial blood pressure);GO:0005179(hormone activity);GO:0005576(extracellular region);GO:0006468(protein phosphorylation);GO:0007189(adenylate cyclase-activating G protein-coupled receptor signaling pathway);GO:0007586(digestion);GO:0007631(feeding behavior);GO:0010460(positive regulation of heart rate);GO:0010628(positive regulation of …	NA	NA	NA	adrenomedullin 2 [Source:HGNC Symbol;Acc:HGNC:28898]	protein_coding	DOID:16(integumentary_system_disease);DOID:2723(dermatitis);DOID:3310(atopic_dermatitis);DOID:37(skin_disease);DOID:4(disease);DOID:7(disease_of_anatomical_entity)	R-HSA-379044(Liganded Gs-activating GPCR acts as a GEF for Gs);R-HSA-420214(The adrenomedullin receptor can bind adrenomedullin and intermedin);R-HSA-744886(The Ligand:GPCR:Gs complex dissociates);R-HSA-744887(Liganded Gs-activating GPCRs bind inactive heterotrimeric Gs)	1.29127	0.916138	1.23661	2.68245	2.30903	2.31986	0.471052	-1.08604	6.78638e-09	5.49419e-07	down	yes
ENSG00000230006	ANKRD36BP2	645784	ENST00000622311;ENST00000421951;ENST00000393515;ENST00000454490;ENST00000702796;ENST00000427055;ENST00000443770;ENST00000685934;ENST00000575193;ENST00000685036	NA	NA	NA	NA	ankyrin repeat domain 36B pseudogene 2 [Source:HGNC Symbol;Acc:HGNC:33607]	processed_transcript;retained_intron;transcribed_unprocessed_pseudogene	NA	NA	0.468592	0.499046	0.539942	1.00458	0.917175	1.32724	0.464014	-1.10776	7.34777e-09	5.93442e-07	down	yes
ENSG00000106415	GLCCI1	113263	ENST00000223145;ENST00000489405;ENST00000482540;ENST00000491947;ENST00000470583;ENST00000496617;ENST00000492797	GO:0005737(cytoplasm);GO:0005737(cytoplasm)	NA	NA	NA	glucocorticoid induced 1 [Source:HGNC Symbol;Acc:HGNC:18713]	protein_coding;retained_intron;processed_transcript	NA	NA	0.284762	0.298192	0.390648	0.731133	0.817592	0.836457	0.408188	-1.29269	7.73399e-09	6.21654e-07	down	yes
ENSG00000115902	SLC1A4	6509	ENST00000234256;ENST00000480594;ENST00000493121;ENST00000531327	GO:0005254(chloride channel activity);GO:0005813(centrosome);GO:0005882(intermediate filament);GO:0005886(plasma membrane);GO:0005887(integral component of plasma membrane);GO:0006865(amino acid transport);GO:0006868(glutamine transport);GO:0008514(organic anion transmembrane transporter activity);GO:0009986(cell surface);GO:0015171(amino acid transmembrane transporter activity);GO:0015175(neutra…	NA	NA	NA	solute carrier family 1 member 4 [Source:HGNC Symbol;Acc:HGNC:10942]	protein_coding;retained_intron;processed_transcript	DOID:150(disease_of_mental_health);DOID:1561(cognitive_disorder);DOID:2468(psychotic_disorder);DOID:4(disease);DOID:5419(schizophrenia)	R-HSA-352347(SLC1A4-mediated exchange of extracellular serine for cytosolic alanine, threonine, or cysteine);R-HSA-352354(SLC1A4-mediated exchange of extracellular cysteine for cytosolic alanine, serine, or threonine);R-HSA-352364(SLC1A4-mediated exchange of extracellular alanine for cytosolic serine, threonine, or cysteine);R-HSA-352371(SLC1A4-mediated exchange of extracellular threonine for cyt…	0.741371	0.496168	0.962815	1.81082	1.53497	2.16014	0.399634	-1.32325	8.13709e-09	6.52498e-07	down	yes
ENSG00000236333	TRHDE-AS1	283392	ENST00000665830;ENST00000667465;ENST00000549957;ENST00000668786;ENST00000655489;ENST00000671462;ENST00000426250;ENST00000663575;ENST00000656147;ENST00000658779	NA	NA	NA	NA	TRHDE antisense RNA 1 [Source:HGNC Symbol;Acc:HGNC:27471]	lncRNA;retained_intron	NA	NA	0.018018	0.0203074	0.0118779	0.0828998	0.0779103	0.125417	0.175397	-2.51131	8.31398e-09	6.65099e-07	down	yes
ENSG00000254692	ENSG00000254692		ENST00000530611	GO:0000776(kinetochore);GO:0001778(plasma membrane repair);GO:0005643(nuclear pore);GO:0005765(lysosomal membrane);GO:0005828(kinetochore microtubule);GO:0007034(vacuolar transport);GO:0007080(mitotic metaphase plate congression);GO:0016020(membrane);GO:0016021(integral component of membrane);GO:0030496(midbody);GO:0031468(nuclear membrane reassembly);GO:0032585(multivesicular body membrane);GO:0…	NA	NA	NA	novel protein	protein_coding	NA	NA	0	0	0	1.08959	0	0	0.000275334	-11.8265	8.51102e-09	6.79248e-07	down	yes
ENSG00000172572	PDE3A	5139	ENST00000359062;ENST00000542675	GO:0001556(oocyte maturation);GO:0004114(3',5'-cyclic-nucleotide phosphodiesterase activity);GO:0004115(3',5'-cyclic-AMP phosphodiesterase activity);GO:0004119(cGMP-inhibited cyclic-nucleotide phosphodiesterase activity);GO:0005515(protein binding);GO:0005829(cytosol);GO:0006629(lipid metabolic process);GO:0007165(signal transduction);GO:0007186(G protein-coupled receptor signaling pathway);GO:00…	00230(Purine metabolism);01100(Metabolic pathways);04022(cGMP-PKG signaling pathway);04024(cAMP signaling pathway);04924(Renin secretion);05032(Morphine addiction);05032(Morphine addiction)	K19021	EC:3.1.4.17	phosphodiesterase 3A [Source:HGNC Symbol;Acc:HGNC:8778]	protein_coding;retained_intron	NA	R-HSA-9629675(PDE3A hydrolyses cAMP to AMP);R-HSA-9629679(PDE3A inhibitors bind PDE3A)	0.103096	0.105958	0.117592	0.24693	0.324377	0.319599	0.366645	-1.44754	9.31263e-09	7.41466e-07	down	yes
ENSG00000180071	ANKRD18A	253650	ENST00000703204;ENST00000399703;ENST00000703205;ENST00000637288;ENST00000625242;ENST00000602295;ENST00000637322;ENST00000637556;ENST00000562942	GO:0005515(protein binding);GO:0005515(protein binding)	NA	NA	NA	ankyrin repeat domain 18A [Source:HGNC Symbol;Acc:HGNC:23643]	nonsense_mediated_decay;protein_coding;processed_transcript	NA	NA	0.47178	0.341208	0.466012	0.980444	0.787587	1.1472	0.43873	-1.18859	1.02569e-08	8.10895e-07	down	yes
ENSG00000154065	ANKRD29	147463	ENST00000592179;ENST00000591280;ENST00000322980;ENST00000591617;ENST00000587763;ENST00000585908	GO:0005515(protein binding);GO:0016020(membrane);GO:0016021(integral component of membrane);GO:0016021(integral component of membrane)	NA	NA	NA	ankyrin repeat domain 29 [Source:HGNC Symbol;Acc:HGNC:27110]	protein_coding;retained_intron;nonsense_mediated_decay	NA	NA	0.0400156	0.0854802	0.0401245	0.270946	0.289689	0.30307	0.191755	-2.38266	1.15094e-08	8.99361e-07	down	yes
ENSG00000074181	NOTCH3	4854	ENST00000263388;ENST00000597756;ENST00000601011;ENST00000595045;ENST00000600841	GO:0000122(negative regulation of transcription by RNA polymerase II);GO:0000139(Golgi membrane);GO:0005509(calcium ion binding);GO:0005515(protein binding);GO:0005576(extracellular region);GO:0005634(nucleus);GO:0005654(nucleoplasm);GO:0005789(endoplasmic reticulum membrane);GO:0005829(cytosol);GO:0005886(plasma membrane);GO:0006355(regulation of DNA-templated transcription);GO:0007219(Notch sig…	01522(Endocrine resistance);04330(Notch signaling pathway);04371(Apelin signaling pathway);04658(Th1 and Th2 cell differentiation);04919(Thyroid hormone signaling pathway);05165(Human papillomavirus infection);05200(Pathways in cancer);05206(MicroRNAs in cancer);05224(Breast cancer);05224(Breast cancer)	NA	NA	notch receptor 3 [Source:HGNC Symbol;Acc:HGNC:7883]	protein_coding;retained_intron	DOID:0014667(disease_of_metabolism);DOID:0050013(carbohydrate_metabolism_disease);DOID:0050686(organ_system_cancer);DOID:0050687(cell_type_cancer);DOID:0050828(artery_disease);DOID:0060083(immune_system_cancer);DOID:0060158(acquired_metabolic_disease);DOID:1037(lymphoblastic_leukemia);DOID:10579(leukodystrophy);DOID:10763(hypertension);DOID:10930(borderline_personality_disorder);DOID:12010(anteri…	R-HSA-157100(NOTCH3 binds JAG1);R-HSA-157124(NOTCH3 binds JAG2);R-HSA-157145(NOTCH3 binds DLL1);R-HSA-157937(NICD3 traffics to the nucleus);R-HSA-1912349(Fucosylation of Pre-NOTCH by POFUT1);R-HSA-1912352(Galactosylation of Pre-NOTCH);R-HSA-1912353(Glucosylation of Pre-NOTCH by POGLUT1);R-HSA-1912355(Glycosylation of Pre-NOTCH by FRINGE);R-HSA-1912369(NOTCH precursor cleaved to form mature NOTCH)…	3.94468	2.18901	4.38913	7.60221	8.40131	6.94658	0.458508	-1.12498	1.27791e-08	9.93963e-07	down	yes
ENSG00000095303	PTGS1	5742	ENST00000362012;ENST00000643576;ENST00000540753;ENST00000643810;ENST00000223423	GO:0001516(prostaglandin biosynthetic process);GO:0001750(photoreceptor outer segment);GO:0004601(peroxidase activity);GO:0004666(prostaglandin-endoperoxide synthase activity);GO:0005515(protein binding);GO:0005737(cytoplasm);GO:0005783(endoplasmic reticulum);GO:0005789(endoplasmic reticulum membrane);GO:0005794(Golgi apparatus);GO:0006629(lipid metabolic process);GO:0006631(fatty acid metabolic …	00590(Arachidonic acid metabolism);01100(Metabolic pathways);04611(Platelet activation);04726(Serotonergic synapse);04923(Regulation of lipolysis in adipocytes);04923(Regulation of lipolysis in adipocytes)	K00509	EC:1.14.99.1	prostaglandin-endoperoxide synthase 1 [Source:HGNC Symbol;Acc:HGNC:9604]	protein_coding;retained_intron	DOID:0014667(disease_of_metabolism);DOID:0050117(disease_by_infectious_agent);DOID:0050161(lower_respiratory_tract_disease);DOID:0050177(monogenic_disease);DOID:0050338(primary_bacterial_infectious_disease);DOID:0050615(respiratory_system_cancer);DOID:0050686(organ_system_cancer);DOID:0050687(cell_type_cancer);DOID:0050737(autosomal_recessive_disease);DOID:0050739(autosomal_genetic_disease);DOID:…	R-HSA-140355(Arachidonic acid is oxidised to PGG2 by PTGS1);R-HSA-140359(PGG2 is reduced to PGH2 by PTGS1);R-HSA-2314678(ASA- acetylates PTGS1);R-HSA-9677320(PTGS1 dimer binds PTGS1 Inhibitors)	0.0337094	0	0.0169434	0.27918	0.172938	0.320699	0.065543	-3.93141	1.46373e-08	1.12039e-06	down	yes
ENSG00000157087	ATP2B2	491,493	ENST00000360273;ENST00000643662;ENST00000480680;ENST00000452124;ENST00000645850;ENST00000468426;ENST00000460129;ENST00000638646;ENST00000352432;ENST00000644553;ENST00000467702	GO:0000166(nucleotide binding);GO:0003407(neural retina development);GO:0005215(transporter activity);GO:0005388(P-type calcium transporter activity);GO:0005509(calcium ion binding);GO:0005515(protein binding);GO:0005516(calmodulin binding);GO:0005524(ATP binding);GO:0005737(cytoplasm);GO:0005886(plasma membrane);GO:0005887(integral component of plasma membrane);GO:0006811(ion transport);GO:00068…	04020(Calcium signaling pathway);04022(cGMP-PKG signaling pathway);04024(cAMP signaling pathway);04261(Adrenergic signaling in cardiomyocytes);04925(Aldosterone synthesis and secretion);04961(Endocrine and other factor-regulated calcium reabsorption);04970(Salivary secretion);04972(Pancreatic secretion);04978(Mineral absorption);04978(Mineral absorption)	K05850	EC:7.2.2.10	ATPase plasma membrane Ca2+ transporting 2 [Source:HGNC Symbol;Acc:HGNC:815]	protein_coding;retained_intron;processed_transcript;nonsense_mediated_decay	DOID:14566(disease_of_cellular_proliferation);DOID:162(cancer);DOID:331(central_nervous_system_disease);DOID:4(disease);DOID:640(encephalomyelitis);DOID:7(disease_of_anatomical_entity);DOID:863(nervous_system_disease)	R-HSA-418309(ATP2B1-4 transport cytosolic Ca2+ to extracellular region);R-HSA-9662114(ATP2B2-wa (PMCA2-wa) transports Ca2+ from the cytosol to the extracellular region)	4.11403	2.25159	4.12888	7.10807	7.4273	7.15409	0.483853	-1.04736	1.49412e-08	1.14106e-06	down	yes
ENSG00000249992	TMEM158	25907	ENST00000503771	GO:0016020(membrane);GO:0016021(integral component of membrane);GO:0042277(peptide binding)	NA	NA	NA	transmembrane protein 158 [Source:HGNC Symbol;Acc:HGNC:30293]	protein_coding	DOID:14566(disease_of_cellular_proliferation);DOID:162(cancer);DOID:4(disease)	NA	19.2243	33.3772	18.0519	9.63308	11.0605	10.2856	2.28068	1.18946	1.6534e-08	1.257e-06	up	yes
ENSG00000137975	CLCA2	9635	ENST00000370565	GO:0004222(metalloendopeptidase activity);GO:0005229(intracellular calcium activated chloride channel activity);GO:0005254(chloride channel activity);GO:0005576(extracellular region);GO:0005654(nucleoplasm);GO:0005829(cytosol);GO:0005886(plasma membrane);GO:0005887(integral component of plasma membrane);GO:0006508(proteolysis);GO:0006811(ion transport);GO:0006821(chloride transport);GO:0007155(ce…	04924(Renin secretion);04972(Pancreatic secretion)	NA	NA	chloride channel accessory 2 [Source:HGNC Symbol;Acc:HGNC:2016]	protein_coding	DOID:14566(disease_of_cellular_proliferation);DOID:162(cancer);DOID:4(disease)	R-HSA-2684901(ANOs transport cytosolic Cl- to extracellular region);R-HSA-2744242(TTYH2/3 transport cytosolic Cl- to extracellular region);R-HSA-2744361(BESTs transport cytosolic Cl- to extracellular region);R-HSA-5333671(CLCAs self cleave);R-HSA-9659568(ANO1 transports cytosolic Cl- to extracellular region)	0.0895512	0.0529046	0.0578211	0.299499	0.303133	0.692071	0.154689	-2.69255	1.6865e-08	1.27927e-06	down	yes
ENSG00000183454	GRIN2A	2903	ENST00000562109;ENST00000396573;ENST00000535259;ENST00000675398;ENST00000674742;ENST00000566665;ENST00000461292;ENST00000637393;ENST00000330684;ENST00000463531;ENST00000636273;ENST00000568247;ENST00000637334;ENST00000637188;ENST00000676032;ENST00000675189	GO:0001540(amyloid-beta binding);GO:0001964(startle response);GO:0001975(response to amphetamine);GO:0004970(ionotropic glutamate receptor activity);GO:0004972(NMDA glutamate receptor activity);GO:0005216(ion channel activity);GO:0005261(cation channel activity);GO:0005262(calcium channel activity);GO:0005515(protein binding);GO:0005783(endoplasmic reticulum);GO:0005789(endoplasmic reticulum memb…	04014(Ras signaling pathway);04015(Rap1 signaling pathway);04020(Calcium signaling pathway);04024(cAMP signaling pathway);04080(Neuroactive ligand-receptor interaction);04713(Circadian entrainment);04720(Long-term potentiation);04724(Glutamatergic synapse);04728(Dopaminergic synapse);05010(Alzheimer disease);05014(Amyotrophic lateral sclerosis);05017(Spinocerebellar ataxia);05020(Prion disease);0…	NA	NA	glutamate ionotropic receptor NMDA type subunit 2A [Source:HGNC Symbol;Acc:HGNC:4585]	protein_coding;retained_intron;processed_transcript	DOID:0050687(cell_type_cancer);DOID:0060037(developmental_disorder_of_mental_health);DOID:0060038(specific_developmental_disorder);DOID:0060040(pervasive_developmental_disorder);DOID:0060041(autism_spectrum_disorder);DOID:1059(intellectual_disability);DOID:12849(autistic_disorder);DOID:12858(Huntington's_disease);DOID:1289(neurodegenerative_disease);DOID:14566(disease_of_cellular_proliferation);D…	R-HSA-432162(Unblocking of GRIN1:GRIN2 NMDA receptors);R-HSA-432164(Ca2+ influx into the post-synaptic cell);R-HSA-432172(Glycine and glutamate ligands bind GRIN1:GRIN2 NMDA receptor);R-HSA-6794336(NMDAR binds PSD-95 subfamily members);R-HSA-6794349(NMDA receptor complex:DLG2,DLG3,DLG4 binds SPAR);R-HSA-6794354(NMDA receptor complex:DLG2,DLG3,DLG4:SPAR binds PDLIM5);R-HSA-6794356(BEGAIN binds DLG…	0.632402	0.37189	0.739162	1.26401	1.27362	1.3383	0.449816	-1.15259	1.73116e-08	1.30726e-06	down	yes
ENSG00000103888	CEMIP	57214	ENST00000220244;ENST00000559966;ENST00000394685;ENST00000560027	GO:0004415(hyalurononglucosaminidase activity);GO:0005515(protein binding);GO:0005540(hyaluronic acid binding);GO:0005576(extracellular region);GO:0005634(nucleus);GO:0005737(cytoplasm);GO:0005783(endoplasmic reticulum);GO:0005886(plasma membrane);GO:0005905(clathrin-coated pit);GO:0007605(sensory perception of sound);GO:0008152(metabolic process);GO:0010800(positive regulation of peptidyl-threon…	NA	K19031	EC:3.2.1.35	cell migration inducing hyaluronidase 1 [Source:HGNC Symbol;Acc:HGNC:29213]	protein_coding;retained_intron	DOID:0050686(organ_system_cancer);DOID:10534(stomach_cancer);DOID:14566(disease_of_cellular_proliferation);DOID:162(cancer);DOID:3119(gastrointestinal_system_cancer);DOID:3717(gastric_adenocarcinoma);DOID:4(disease);DOID:5517(stomach_carcinoma)	R-HSA-5693356(CEMIP hydrolyses HA)	3.8427	1.91464	4.09012	1.2526	1.21938	1.38647	2.55217	1.35173	1.74938e-08	1.31806e-06	up	yes
ENSG00000243449	C4orf48	401115	ENST00000409248;ENST00000409860	GO:0005576(extracellular region);GO:0005576(extracellular region)	NA	NA	NA	chromosome 4 open reading frame 48 [Source:HGNC Symbol;Acc:HGNC:34437]	protein_coding	NA	NA	1.74743	3.09803	1.41619	0	0.169776	0	36.8818	5.20484	1.86229e-08	1.39688e-06	up	yes
ENSG00000197565	COL4A6	1288	ENST00000394872;ENST00000487645;ENST00000372216;ENST00000477085;ENST00000538570;ENST00000621266;ENST00000468338;ENST00000461897	GO:0005201(extracellular matrix structural constituent);GO:0005515(protein binding);GO:0005576(extracellular region);GO:0005581(collagen trimer);GO:0005587(collagen type IV trimer);GO:0005604(basement membrane);GO:0005615(extracellular space);GO:0005788(endoplasmic reticulum lumen);GO:0007155(cell adhesion);GO:0016020(membrane);GO:0030020(extracellular matrix structural constituent conferring ten…	04151(PI3K-Akt signaling pathway);04510(Focal adhesion);04512(ECM-receptor interaction);04926(Relaxin signaling pathway);04933(AGE-RAGE signaling pathway in diabetic complications);04974(Protein digestion and absorption);05146(Amoebiasis);05165(Human papillomavirus infection);05200(Pathways in cancer);05222(Small cell lung cancer);05222(Small cell lung cancer)	NA	NA	collagen type IV alpha 6 chain [Source:HGNC Symbol;Acc:HGNC:2208]	protein_coding;processed_transcript;retained_intron	DOID:0050686(organ_system_cancer);DOID:0050687(cell_type_cancer);DOID:0060072(benign_neoplasm);DOID:0060084(cell_type_benign_neoplasm);DOID:127(leiomyoma);DOID:14566(disease_of_cellular_proliferation);DOID:162(cancer);DOID:170(endocrine_gland_cancer);DOID:1749(squamous_cell_carcinoma);DOID:1793(pancreatic_cancer);DOID:225(syndrome);DOID:305(carcinoma);DOID:4074(pancreas_adenocarcinoma);DOID:4905(…	R-HSA-1454757(Gelatin degradation by MMP1, 2, 3, 7, 8, 9, 12, 13);R-HSA-1564142(Collagen type IV degradation by MMP2,3,4,9,10,12);R-HSA-1650808(Prolyl 4-hydroxylase converts collagen prolines to 4-hydroxyprolines);R-HSA-1980233(Collagen prolyl 3-hydroxylase converts 4-Hyp collagen to 3,4-Hyp collagen);R-HSA-1981104(Procollagen lysyl hydroxylases convert collagen lysines to 5-hydroxylysines);R-HSA…	3.2768	2.18344	3.07804	1.26217	1.48855	1.50302	2.00724	1.00521	2.099e-08	1.56054e-06	up	yes
ENSG00000119125	GDA	9615,8034	ENST00000358399;ENST00000238018;ENST00000545168;ENST00000376986;ENST00000475764;ENST00000489618	GO:0000255(allantoin metabolic process);GO:0005829(cytosol);GO:0006139(nucleobase-containing compound metabolic process);GO:0006147(guanine catabolic process);GO:0006161(deoxyguanosine catabolic process);GO:0007399(nervous system development);GO:0008270(zinc ion binding);GO:0008892(guanine deaminase activity);GO:0016787(hydrolase activity);GO:0016810(hydrolase activity, acting on carbon-nitrogen …	00230(Purine metabolism);01100(Metabolic pathways);01100(Metabolic pathways)	K01487	EC:3.5.4.3	guanine deaminase [Source:HGNC Symbol;Acc:HGNC:4212]	protein_coding;nonsense_mediated_decay	NA	R-HSA-74255(Guanine + H2O => Xanthine + NH4+)	0.0918026	0.0812954	0.0752294	0.312619	0.252795	0.311702	0.283118	-1.82053	2.12395e-08	1.57214e-06	down	yes
ENSG00000248710	ENSG00000248710		ENST00000483754	GO:0008270(zinc ion binding);GO:0046872(metal ion binding)	NA	NA	NA	TRIM59 and iFT80 readthrough	nonsense_mediated_decay	NA	NA	0.304186	0.084122	0.185244	0	0	0	1911.84	10.9007	2.25718e-08	1.66225e-06	up	yes
ENSG00000105647	PIK3R2	5296	ENST00000426902;ENST00000675271;ENST00000600533;ENST00000222254;ENST00000617130;ENST00000672815;ENST00000459743;ENST00000674682;ENST00000464016;ENST00000474310	GO:0001678(cellular glucose homeostasis);GO:0001784(phosphotyrosine residue binding);GO:0005515(protein binding);GO:0005634(nucleus);GO:0005737(cytoplasm);GO:0005829(cytosol);GO:0005925(focal adhesion);GO:0005942(phosphatidylinositol 3-kinase complex);GO:0005943(phosphatidylinositol 3-kinase complex, class IA);GO:0006955(immune response);GO:0007165(signal transduction);GO:0008286(insulin receptor…	01521(EGFR tyrosine kinase inhibitor resistance);01522(Endocrine resistance);01524(Platinum drug resistance);04012(ErbB signaling pathway);04014(Ras signaling pathway);04015(Rap1 signaling pathway);04024(cAMP signaling pathway);04062(Chemokine signaling pathway);04066(HIF-1 signaling pathway);04068(FoxO signaling pathway);04070(Phosphatidylinositol signaling system);04071(Sphingolipid signaling p…	NA	NA	phosphoinositide-3-kinase regulatory subunit 2 [Source:HGNC Symbol;Acc:HGNC:8980]	nonsense_mediated_decay;retained_intron;protein_coding	DOID:0014667(disease_of_metabolism);DOID:0050013(carbohydrate_metabolism_disease);DOID:0050117(disease_by_infectious_agent);DOID:0060158(acquired_metabolic_disease);DOID:2914(immune_system_disease);DOID:4194(glucose_metabolism_disease);DOID:4195(hyperglycemia);DOID:4961(bone_marrow_disease);DOID:4(disease);DOID:74(hematopoietic_system_disease);DOID:7(disease_of_anatomical_entity);DOID:8432(polycy…	R-HSA-109699(PI3K-containing complexes phosphorylate PIP2 to PIP3);R-HSA-114542(RAC1,RAC2,RHOG activate PI3K);R-HSA-1295516(IL7:p-Y449-IL7R:JAK1:IL2RG:JAK3 binds PI3K regulatory subunits);R-HSA-1433514(Synthesis of PIP3 from PIP2 by PI3K);R-HSA-1562641(Indirect recruitment of PI3K to KIT via p(Y)-GAB2);R-HSA-1676048(PI(4,5)P2 is phosphorylated to PI(3,4,5)P3 by PIK3C[1] at the plasma membrane);R-…	9.14326	8.40558	10.1485	4.39778	2.82658	5.45071	2.18519	1.12776	2.26049e-08	1.66225e-06	up	yes
ENSG00000168101	NUDT16L1	84309	ENST00000405142;ENST00000304301;ENST00000586536	GO:0003723(RNA binding);GO:0005515(protein binding);GO:0005634(nucleus);GO:0030515(snoRNA binding);GO:2001033(negative regulation of double-strand break repair via nonhomologous end joining);GO:2001033(negative regulation of double-strand break repair via nonhomologous end joining)	05205(Proteoglycans in cancer);05205(Proteoglycans in cancer)	NA	NA	nudix hydrolase 16 like 1 [Source:HGNC Symbol;Acc:HGNC:28154]	protein_coding	NA	NA	6.4438	10.0775	8.36126	3.95977	4.2177	3.74112	2.08771	1.06192	2.52262e-08	1.84694e-06	up	yes
ENSG00000284057	ENSG00000284057		ENST00000638767	GO:0003712(transcription coregulator activity);GO:0005634(nucleus);GO:0006357(regulation of transcription by RNA polymerase II);GO:0016592(mediator complex);GO:0046872(metal ion binding)	NA	NA	NA	novel protein, C11orf54-MED17 readthrough	protein_coding	NA	NA	0	0	0	0	0.477906	0	0.000627739	-10.6375	2.64063e-08	1.92497e-06	down	yes
ENSG00000159640	ACE	1636	ENST00000290866;ENST00000579462;ENST00000579314;ENST00000584865;ENST00000582678;ENST00000578679;ENST00000582005;ENST00000583645;ENST00000582244;ENST00000584529;ENST00000583336;ENST00000577418;ENST00000580318;ENST00000428043;ENST00000579726;ENST00000582627	GO:0001666(response to hypoxia);GO:0001822(kidney development);GO:0001974(blood vessel remodeling);GO:0002003(angiotensin maturation);GO:0002019(regulation of renal output by angiotensin);GO:0002446(neutrophil mediated immunity);GO:0002474(antigen processing and presentation of peptide antigen via MHC class I);GO:0003081(regulation of systemic arterial blood pressure by renin-angiotensin);GO:0003…	04614(Renin-angiotensin system);04924(Renin secretion);05142(Chagas disease);05171(Coronavirus disease - COVID-19);05410(Hypertrophic cardiomyopathy);05410(Hypertrophic cardiomyopathy)	K01283	EC:3.4.15.1	angiotensin I converting enzyme [Source:HGNC Symbol;Acc:HGNC:2707]	protein_coding;retained_intron;nonsense_mediated_decay;processed_transcript	DOID:0014667(disease_of_metabolism);DOID:0050013(carbohydrate_metabolism_disease);DOID:0050117(disease_by_infectious_agent);DOID:0050155(sensory_system_disease);DOID:0050161(lower_respiratory_tract_disease);DOID:0050177(monogenic_disease);DOID:0050338(primary_bacterial_infectious_disease);DOID:0050686(organ_system_cancer);DOID:0050700(cardiomyopathy);DOID:0050737(autosomal_recessive_disease);DOID…	R-HSA-2022398(ACE hydrolyzes Angiotensin-(1-9) to Angiotensin-(1-7));R-HSA-2022405(ACE hydrolyzes Angiotensin-(1-10) to Angiotensin-(1-8));R-HSA-2065355(Secreted ACE hydrolyzes Angiotensin-(1-10) to Angiotensin-(1-8));R-HSA-9614933(ACEIs bind ACE)	0.519829	0.344423	0.627568	1.07864	1.38218	1.12797	0.415688	-1.26643	2.84444e-08	2.06461e-06	down	yes
ENSG00000171658	NMRAL2P	344887	ENST00000423298;ENST00000416764;ENST00000441600;ENST00000445507;ENST00000422108	NA	NA	NA	NA	NmrA like redox sensor 2, pseudogene [Source:HGNC Symbol;Acc:HGNC:52332]	processed_transcript;retained_intron	NA	NA	0	0.0224955	0	0.306514	0.365615	0.219321	0.0252347	-5.30845	3.26695e-08	2.36618e-06	down	yes
ENSG00000074416	MGLL	11343	ENST00000398104;ENST00000265052;ENST00000453507;ENST00000398101;ENST00000648300;ENST00000476682	GO:0004622(lysophospholipase activity);GO:0005515(protein binding);GO:0005654(nucleoplasm);GO:0005737(cytoplasm);GO:0005789(endoplasmic reticulum membrane);GO:0005829(cytosol);GO:0005886(plasma membrane);GO:0006629(lipid metabolic process);GO:0006631(fatty acid metabolic process);GO:0006633(fatty acid biosynthetic process);GO:0006954(inflammatory response);GO:0009966(regulation of signal transduc…	00561(Glycerolipid metabolism);01100(Metabolic pathways);04714(Thermogenesis);04723(Retrograde endocannabinoid signaling);04923(Regulation of lipolysis in adipocytes);04923(Regulation of lipolysis in adipocytes)	K01054	EC:3.1.1.23	monoglyceride lipase [Source:HGNC Symbol;Acc:HGNC:17038]	protein_coding;processed_transcript;nonsense_mediated_decay	DOID:14566(disease_of_cellular_proliferation);DOID:162(cancer);DOID:4(disease)	R-HSA-1482543(2-MAG is hydrolyzed to fatty acid and glycerol by MGLL);R-HSA-163595(2-acylglycerol + H2O -> glycerol + fatty acid);R-HSA-426043(2-AG hydrolysis to arachidonate by MAGL)	0.217003	0.195186	0.227747	0.435336	0.523074	0.471098	0.447662	-1.15952	3.43253e-08	2.47546e-06	down	yes
ENSG00000189064	GAGE2A	729447	ENST00000362097	NA	NA	NA	NA	G antigen 2A [Source:HGNC Symbol;Acc:HGNC:4099]	protein_coding	NA	NA	0	0	0	0.824326	1.37783	0.682771	0.000103989	-13.2313	3.54728e-08	2.54189e-06	down	yes
ENSG00000285565	ENSG00000285565		ENST00000649802	NA	NA	NA	NA	novel transcript	lncRNA	NA	NA	0	0	0	0.864057	0	0	0.000347199	-11.4919	3.96013e-08	2.82571e-06	down	yes
ENSG00000139329	LUM	4060	ENST00000266718	GO:0005201(extracellular matrix structural constituent);GO:0005515(protein binding);GO:0005518(collagen binding);GO:0005576(extracellular region);GO:0005583(fibrillar collagen trimer);GO:0005615(extracellular space);GO:0005796(Golgi lumen);GO:0007601(visual perception);GO:0030021(extracellular matrix structural constituent conferring compression resistance);GO:0030199(collagen fibril organization…	05205(Proteoglycans in cancer)	NA	NA	lumican [Source:HGNC Symbol;Acc:HGNC:6724]	protein_coding	DOID:0014667(disease_of_metabolism);DOID:0050155(sensory_system_disease);DOID:0050615(respiratory_system_cancer);DOID:0050686(organ_system_cancer);DOID:0050687(cell_type_cancer);DOID:0060100(musculoskeletal_system_cancer);DOID:11830(myopia);DOID:1324(lung_cancer);DOID:14566(disease_of_cellular_proliferation);DOID:1492(eye_and_adnexa_disease);DOID:162(cancer);DOID:170(endocrine_gland_cancer);DOID:…	R-HSA-1793217(Keratan sulfate is cleaved from its proteoglycan by an unknown galactosidase);R-HSA-2025723(B4GALTs transfer Gal to the N-glycan precursor);R-HSA-2025724(B3GNT1,2,3,4,7 add GlcNAc to form Keratan-PG);R-HSA-2046175(Further sulfation on galactose residues produces KSPG);R-HSA-2046180(KSPG is secreted from the cell);R-HSA-2046222(CHST2,5,6 transfer SO4(2-) to GlcNAc residues on keratan…	0	0	0	0.27174	0.106955	0.232583	0.000490775	-10.9927	4.13346e-08	2.93693e-06	down	yes
ENSG00000203867	RBM20	282996	ENST00000369519;ENST00000471172;ENST00000480343	GO:0003676(nucleic acid binding);GO:0003723(RNA binding);GO:0003729(mRNA binding);GO:0005515(protein binding);GO:0005634(nucleus);GO:0006397(mRNA processing);GO:0007507(heart development);GO:0008270(zinc ion binding);GO:0008380(RNA splicing);GO:0033120(positive regulation of RNA splicing);GO:0043484(regulation of RNA splicing);GO:0043484(regulation of RNA splicing)	NA	NA	NA	RNA binding motif protein 20 [Source:HGNC Symbol;Acc:HGNC:27424]	protein_coding;processed_transcript	NA	NA	0	0.00719011	0.00146665	0.086707	0.108784	0.0721292	0.0323472	-4.95022	4.54041e-08	3.2058e-06	down	yes
ENSG00000267062	ENSG00000267062		ENST00000585496	NA	NA	NA	NA	novel transcript, antisense to PRDX2	lncRNA	NA	NA	0	0	0	3.68381	0	0	8.14374e-05	-13.5839	4.59857e-08	3.2333e-06	down	yes
ENSG00000163393	SLC22A15	55356	ENST00000369503;ENST00000369502;ENST00000481127	GO:0003674(molecular_function);GO:0005575(cellular_component);GO:0006811(ion transport);GO:0008150(biological_process);GO:0016020(membrane);GO:0016021(integral component of membrane);GO:0022857(transmembrane transporter activity);GO:0055085(transmembrane transport);GO:0055085(transmembrane transport)	NA	NA	NA	solute carrier family 22 member 15 [Source:HGNC Symbol;Acc:HGNC:20301]	protein_coding;processed_transcript	NA	R-HSA-549297(SLC22A4, 5,15,16 cotransport CAR, Na+ from extracellular region to cytosol)	0	0	0	0.133936	0.0730332	0.0831071	0.00103421	-9.91726	4.81795e-08	3.37347e-06	down	yes
ENSG00000100342	APOL1	8542	ENST00000438034;ENST00000397278;ENST00000426053;ENST00000427990;ENST00000433768;ENST00000475519;ENST00000422471;ENST00000319136	GO:0005254(chloride channel activity);GO:0005515(protein binding);GO:0005576(extracellular region);GO:0005615(extracellular space);GO:0005788(endoplasmic reticulum lumen);GO:0006629(lipid metabolic process);GO:0006869(lipid transport);GO:0008202(steroid metabolic process);GO:0008203(cholesterol metabolic process);GO:0008289(lipid binding);GO:0031224(intrinsic component of membrane);GO:0034361(ver…	05143(African trypanosomiasis);05143(African trypanosomiasis)	NA	NA	apolipoprotein L1 [Source:HGNC Symbol;Acc:HGNC:618]	protein_coding;nonsense_mediated_decay;retained_intron;processed_transcript	DOID:0050851(glomerulosclerosis);DOID:10952(nephritis);DOID:1312(focal_segmental_glomerulosclerosis);DOID:150(disease_of_mental_health);DOID:1561(cognitive_disorder);DOID:18(urinary_system_disease);DOID:2468(psychotic_disorder);DOID:2921(glomerulonephritis);DOID:4(disease);DOID:5419(schizophrenia);DOID:557(kidney_disease);DOID:7(disease_of_anatomical_entity)	R-HSA-2168889(Haptoglobin-related Protein binds Hemoglobin);R-HSA-8952289(FAM20C phosphorylates FAM20C substrates)	0.318431	0.324823	0.522047	1.3008	1.25409	0.968916	0.330694	-1.59643	5.09697e-08	3.56143e-06	down	yes
ENSG00000072422	RHOBTB1	9886	ENST00000337910;ENST00000490827;ENST00000496237;ENST00000483488;ENST00000461910	GO:0000166(nucleotide binding);GO:0003924(GTPase activity);GO:0005515(protein binding);GO:0005525(GTP binding);GO:0005856(cytoskeleton);GO:0005886(plasma membrane);GO:0005938(cell cortex);GO:0007015(actin filament organization);GO:0007163(establishment or maintenance of cell polarity);GO:0007264(small GTPase mediated signal transduction);GO:0008360(regulation of cell shape);GO:0010008(endosome me…	04120(Ubiquitin mediated proteolysis);04120(Ubiquitin mediated proteolysis)	NA	NA	Rho related BTB domain containing 1 [Source:HGNC Symbol;Acc:HGNC:18738]	protein_coding;processed_transcript	NA	R-HSA-9018774(RHOBTB1 binds GTP);R-HSA-9018778(RHOBTB1 binds interacting proteins at the endosome membrane)	0.220068	0.233167	0.365483	0.844725	0.694965	0.891817	0.336712	-1.57041	5.21298e-08	3.61996e-06	down	yes
ENSG00000260836	ENSG00000260836		ENST00000562833;ENST00000642270	GO:0003676(nucleic acid binding);GO:0003723(RNA binding);GO:0003730(mRNA 3'-UTR binding);GO:0003735(structural constituent of ribosome);GO:0005737(cytoplasm);GO:0005840(ribosome);GO:0006397(mRNA processing);GO:0006412(translation);GO:0006417(regulation of translation);GO:0045182(translation regulator activity);GO:0046872(metal ion binding);GO:0046872(metal ion binding)	NA	NA	NA	novel protein	protein_coding;nonsense_mediated_decay	NA	NA	0	0	0.958035	0	0	0	3193.45	11.6409	5.62361e-08	3.8811e-06	up	yes
ENSG00000096433	ITPR3	3710	ENST00000605930;ENST00000374316	GO:0000822(inositol hexakisphosphate binding);GO:0005216(ion channel activity);GO:0005220(inositol 1,4,5-trisphosphate-sensitive calcium-release channel activity);GO:0005262(calcium channel activity);GO:0005509(calcium ion binding);GO:0005515(protein binding);GO:0005634(nucleus);GO:0005640(nuclear outer membrane);GO:0005654(nucleoplasm);GO:0005730(nucleolus);GO:0005737(cytoplasm);GO:0005783(endop…	04020(Calcium signaling pathway);04022(cGMP-PKG signaling pathway);04070(Phosphatidylinositol signaling system);04114(Oocyte meiosis);04210(Apoptosis);04218(Cellular senescence);04270(Vascular smooth muscle contraction);04371(Apelin signaling pathway);04540(Gap junction);04611(Platelet activation);04621(NOD-like receptor signaling pathway);04625(C-type lectin receptor signaling pathway);04713(Cir…	NA	NA	inositol 1,4,5-trisphosphate receptor type 3 [Source:HGNC Symbol;Acc:HGNC:6182]	protein_coding	DOID:0014667(disease_of_metabolism);DOID:0050013(carbohydrate_metabolism_disease);DOID:0050686(organ_system_cancer);DOID:0060056(hypersensitivity_reaction_disease);DOID:0060158(acquired_metabolic_disease);DOID:10534(stomach_cancer);DOID:12858(Huntington's_disease);DOID:12894(Sjogren's_syndrome);DOID:1289(neurodegenerative_disease);DOID:13378(Kawasaki_disease);DOID:14566(disease_of_cellular_prolif…	R-HSA-1168376(STIM1 oligomerizes);R-HSA-139854(IP3R tetramer:I(1,4,5)P3:4xCa2+ transports Ca2+ from platelet dense tubular system to cytosol);R-HSA-139941(Binding of IP3 to IP3 receptor);R-HSA-169680(IP3 binds to the IP3 receptor, opening the endoplasmic reticulum Ca2+ channel);R-HSA-169683(IP3R:I(1,4,5)P3 tetramer transports Ca2+ from ER lumen to cytosol);R-HSA-381644(ER calcium channels open in…	6.46904	3.27098	6.71548	2.30562	2.47714	2.4043	2.2896	1.1951	6.07529e-08	4.15873e-06	up	yes
ENSG00000273079	GRIN2B	2904	ENST00000609686	GO:0001540(amyloid-beta binding);GO:0004970(ionotropic glutamate receptor activity);GO:0004972(NMDA glutamate receptor activity);GO:0005216(ion channel activity);GO:0005515(protein binding);GO:0005737(cytoplasm);GO:0005764(lysosome);GO:0005768(endosome);GO:0005770(late endosome);GO:0005789(endoplasmic reticulum membrane);GO:0005856(cytoskeleton);GO:0005886(plasma membrane);GO:0005887(integral com…	04014(Ras signaling pathway);04015(Rap1 signaling pathway);04024(cAMP signaling pathway);04080(Neuroactive ligand-receptor interaction);04713(Circadian entrainment);04720(Long-term potentiation);04724(Glutamatergic synapse);04728(Dopaminergic synapse);05010(Alzheimer disease);05014(Amyotrophic lateral sclerosis);05016(Huntington disease);05017(Spinocerebellar ataxia);05020(Prion disease);05022(Pa…	NA	NA	glutamate ionotropic receptor NMDA type subunit 2B [Source:HGNC Symbol;Acc:HGNC:4586]	protein_coding	DOID:0060037(developmental_disorder_of_mental_health);DOID:0060038(specific_developmental_disorder);DOID:0080001(bone_disease);DOID:0080008(ischemic_bone_disease);DOID:1059(intellectual_disability);DOID:10652(Alzheimer's_disease);DOID:1289(neurodegenerative_disease);DOID:1307(dementia);DOID:13365(reading_disorder);DOID:14330(Parkinson's_disease);DOID:14566(disease_of_cellular_proliferation);DOID:…	R-HSA-3928583(FYN phosphorylates NMDAR2B);R-HSA-3928623(EPHBs bind NMDARs);R-HSA-3928627(EPHB phosphorylates TIAM1);R-HSA-3928645(EPHB:NMDAR binds TIAM1);R-HSA-4093336(p-TIAM1 exchanges GTP for GDP on RAC1, activating it);R-HSA-432162(Unblocking of GRIN1:GRIN2 NMDA receptors);R-HSA-432164(Ca2+ influx into the post-synaptic cell);R-HSA-432172(Glycine and glutamate ligands bind GRIN1:GRIN2 NMDA rec…	0.00151895	0.000949711	0.00148355	0.0231057	0.0210559	0.0244959	0.0575643	-4.11868	6.19421e-08	4.23154e-06	down	yes
ENSG00000066032	CTNNA2	1496	ENST00000496558;ENST00000466387;ENST00000540488;ENST00000467892;ENST00000361291;ENST00000508970	GO:0005198(structural molecule activity);GO:0005200(structural constituent of cytoskeleton);GO:0005515(protein binding);GO:0005634(nucleus);GO:0005737(cytoplasm);GO:0005829(cytosol);GO:0005856(cytoskeleton);GO:0005886(plasma membrane);GO:0005912(adherens junction);GO:0007010(cytoskeleton organization);GO:0007015(actin filament organization);GO:0007155(cell adhesion);GO:0007409(axonogenesis);GO:00…	04390(Hippo signaling pathway);04520(Adherens junction);04670(Leukocyte transendothelial migration);05100(Bacterial invasion of epithelial cells);05200(Pathways in cancer);05213(Endometrial cancer);05226(Gastric cancer);05412(Arrhythmogenic right ventricular cardiomyopathy);05412(Arrhythmogenic right ventricular cardiomyopathy)	NA	NA	catenin alpha 2 [Source:HGNC Symbol;Acc:HGNC:2510]	protein_coding;retained_intron;processed_transcript	NA	R-HSA-375140(CDO binds promyogenic cadherins);R-HSA-376117(JLP interacts with CDO complex);R-HSA-376119(Interaction of Bnip-2 with Cdc42);R-HSA-376121(Bnip2 interacts with CDO complex);R-HSA-448951(Activation of p38 alpha/beta MAPK);R-HSA-448957(Interaction of p38 MAPK with JLP);R-HSA-448958(Nuclear translocation of p38 MAPK);R-HSA-449200(Interaction of ABL1 with CDO complex)	0.293201	0.342501	0.316511	0.0777643	0.0885724	0.103337	3.53098	1.82007	6.64853e-08	4.51443e-06	up	yes
ENSG00000103528	SYT17	51760	ENST00000562034;ENST00000562274;ENST00000355377;ENST00000570264;ENST00000562711;ENST00000568115	GO:0000149(SNARE binding);GO:0001786(phosphatidylserine binding);GO:0005509(calcium ion binding);GO:0005515(protein binding);GO:0005544(calcium-dependent phospholipid binding);GO:0005802(trans-Golgi network);GO:0005886(plasma membrane);GO:0006887(exocytosis);GO:0014059(regulation of dopamine secretion);GO:0016020(membrane);GO:0016192(vesicle-mediated transport);GO:0017156(calcium-ion regulated ex…	NA	NA	NA	synaptotagmin 17 [Source:HGNC Symbol;Acc:HGNC:24119]	protein_coding;retained_intron	NA	NA	0.0839516	0.0879767	0.0824895	0.302359	0.251513	0.335171	0.286171	-1.80505	8.43702e-08	5.64912e-06	down	yes
ENSG00000162105	SHANK2	22941	ENST00000601538;ENST00000606715;ENST00000686462	GO:0001750(photoreceptor outer segment);GO:0001917(photoreceptor inner segment);GO:0005515(protein binding);GO:0005575(cellular_component);GO:0005737(cytoplasm);GO:0005829(cytosol);GO:0005883(neurofilament);GO:0005886(plasma membrane);GO:0007416(synapse assembly);GO:0007420(brain development);GO:0007584(response to nutrient);GO:0007612(learning);GO:0008022(protein C-terminus binding);GO:0008284(p…	04724(Glutamatergic synapse);04724(Glutamatergic synapse)	NA	NA	SH3 and multiple ankyrin repeat domains 2 [Source:HGNC Symbol;Acc:HGNC:14295]	protein_coding;retained_intron;processed_transcript	DOID:0060037(developmental_disorder_of_mental_health);DOID:0060038(specific_developmental_disorder);DOID:1059(intellectual_disability);DOID:150(disease_of_mental_health);DOID:4(disease)	R-HSA-6794344(HOMER binds SHANK proteins);R-HSA-6794351(SHARPIN binds SHANK proteins);R-HSA-6794357(SHANK proteins bind GKAPs);R-HSA-6797554(ABP1 binds SHANK proteins)	0	0	0.00171673	0.0354202	0.0364262	0.0366727	0.0158196	-5.98214	8.69216e-08	5.8084e-06	down	yes
ENSG00000225614	ZNF469	84627	ENST00000437464;ENST00000565624	GO:0000122(negative regulation of transcription by RNA polymerase II);GO:0003677(DNA binding);GO:0005634(nucleus);GO:0046872(metal ion binding);GO:1903053(regulation of extracellular matrix organization);GO:1903053(regulation of extracellular matrix organization)	NA	NA	NA	zinc finger protein 469 [Source:HGNC Symbol;Acc:HGNC:23216]	protein_coding	NA	NA	1.94785	0.995825	2.12533	3.77207	4.01963	3.30959	0.456614	-1.13095	1.00953e-07	6.71937e-06	down	yes
ENSG00000154188	ANGPT1	284	ENST00000297450;ENST00000520734;ENST00000518386;ENST00000522400;ENST00000521950;ENST00000517746	GO:0001525(angiogenesis);GO:0001701(in utero embryonic development);GO:0001933(negative regulation of protein phosphorylation);GO:0001934(positive regulation of protein phosphorylation);GO:0002040(sprouting angiogenesis);GO:0002092(positive regulation of receptor internalization);GO:0002719(negative regulation of cytokine production involved in immune response);GO:0005102(signaling receptor bindi…	04010(MAPK signaling pathway);04014(Ras signaling pathway);04015(Rap1 signaling pathway);04066(HIF-1 signaling pathway);04151(PI3K-Akt signaling pathway);05323(Rheumatoid arthritis);05323(Rheumatoid arthritis)	NA	NA	angiopoietin 1 [Source:HGNC Symbol;Acc:HGNC:484]	protein_coding;processed_transcript;retained_intron	DOID:0050117(disease_by_infectious_agent);DOID:0050686(organ_system_cancer);DOID:0050687(cell_type_cancer);DOID:0050828(artery_disease);DOID:0060072(benign_neoplasm);DOID:0060084(cell_type_benign_neoplasm);DOID:0060100(musculoskeletal_system_cancer);DOID:10591(pre_eclampsia);DOID:10763(hypertension);DOID:10825(essential_hypertension);DOID:11266(hemorrhagic_fever_with_renal_syndrome);DOID:12365(ma…	R-HSA-204773(Interaction of Tie2 and Grb7);R-HSA-204779(Interaction of Tie2 with Ang1);R-HSA-204798(Interaction of Tie2 and p85 of PI3K);R-HSA-204813(Interaction of Tie2 and Grb14);R-HSA-204850(Interaction of Tie2 and Dok-2);R-HSA-204861(Interaction of Tie2 and Shc1);R-HSA-204871(Interaction of Tie2 and Grb2);R-HSA-204873(Interaction of Tie2 and Shp2);R-HSA-210872(Trans-phosphorylation of Tie2);R…	0	0.00829378	0	0.0574575	0.166189	0.103089	0.0253838	-5.29995	1.04578e-07	6.94692e-06	down	yes
ENSG00000168389	MFSD2A	84879	ENST00000481612;ENST00000372811;ENST00000434861;ENST00000372809;ENST00000480630;ENST00000491515;ENST00000459917	GO:0003406(retinal pigment epithelium development);GO:0005324(long-chain fatty acid transporter activity);GO:0005515(protein binding);GO:0005548(phospholipid transporter activity);GO:0005783(endoplasmic reticulum);GO:0005789(endoplasmic reticulum membrane);GO:0005886(plasma membrane);GO:0005887(integral component of plasma membrane);GO:0006656(phosphatidylcholine biosynthetic process);GO:0006869(…	NA	NA	NA	major facilitator superfamily domain containing 2A [Source:HGNC Symbol;Acc:HGNC:25897]	processed_transcript;protein_coding	NA	R-HSA-8865637(MFSD2A transports LPC from extracellular region to plasma membrane)	1.73817	1.40724	1.52891	0.68693	0.724212	0.722472	2.19079	1.13145	1.06162e-07	7.03828e-06	up	yes
ENSG00000184809	B3GALT5-AS1	114041	ENST00000661806;ENST00000380604;ENST00000329618;ENST00000670049;ENST00000380612;ENST00000670883	NA	NA	NA	NA	B3GALT5 antisense RNA 1 [Source:HGNC Symbol;Acc:HGNC:16424]	lncRNA	NA	NA	0.522432	0.449941	0.478709	0.189491	0.116439	0.184135	2.961	1.56608	1.10144e-07	7.28791e-06	up	yes
ENSG00000163644	PPM1K	152926	ENST00000608933;ENST00000513546;ENST00000509340;ENST00000514204;ENST00000506423;ENST00000508256;ENST00000505022;ENST00000511506	GO:0004721(phosphoprotein phosphatase activity);GO:0004722(protein serine/threonine phosphatase activity);GO:0005515(protein binding);GO:0005739(mitochondrion);GO:0005759(mitochondrial matrix);GO:0016787(hydrolase activity);GO:0017018(myosin phosphatase activity);GO:0043169(cation binding);GO:0046872(metal ion binding);GO:0046872(metal ion binding)	NA	K17505	EC:3.1.3.16	protein phosphatase, Mg2+/Mn2+ dependent 1K [Source:HGNC Symbol;Acc:HGNC:25415]	protein_coding;retained_intron;processed_transcript	NA	R-HSA-5693153(PPM1K dephosphorylates p-BCKDH)	0.526079	0.539508	0.495135	0.231619	0.256066	0.224229	2.19229	1.13244	1.19718e-07	7.85964e-06	up	yes
ENSG00000268754	LINC01081	101154687	ENST00000667546	NA	NA	NA	NA	long intergenic non-protein coding RNA 1081 [Source:HGNC Symbol;Acc:HGNC:49124]	lncRNA	NA	NA	0	0	0	0.315167	0.173097	0.21453	0.000426867	-11.1939	1.2634e-07	8.26216e-06	down	yes
ENSG00000140406	TLNRD1	59274	ENST00000267984	GO:0001725(stress fiber);GO:0003779(actin binding);GO:0005515(protein binding);GO:0042802(identical protein binding)	NA	NA	NA	talin rod domain containing 1 [Source:HGNC Symbol;Acc:HGNC:13519]	protein_coding	NA	NA	3.79212	4.21284	3.49157	1.9526	1.97144	1.09822	2.28912	1.19479	1.32185e-07	8.59433e-06	up	yes
ENSG00000263961	RHEX	440712	ENST00000604112;ENST00000331555;ENST00000582070	GO:0005128(erythropoietin receptor binding);GO:0005515(protein binding);GO:0005886(plasma membrane);GO:0016020(membrane);GO:0016021(integral component of membrane);GO:0030154(cell differentiation);GO:0036018(cellular response to erythropoietin);GO:0038162(erythropoietin-mediated signaling pathway);GO:0043249(erythrocyte maturation);GO:0045648(positive regulation of erythrocyte differentiation);GO…	NA	NA	NA	regulator of hemoglobinization and erythroid cell expansion [Source:HGNC Symbol;Acc:HGNC:25341]	retained_intron;protein_coding	NA	NA	0	0	0	0.210624	0.271186	0.302146	0.000382674	-11.3516	1.33466e-07	8.66091e-06	down	yes
ENSG00000260272	ENSG00000260272		ENST00000564543	GO:0005737(cytoplasm);GO:0031175(neuron projection development)	NA	NA	NA	novel protein	protein_coding	NA	NA	0.596943	0	0	0	0	0	1989.81	10.9584	1.37059e-07	8.87692e-06	up	yes
ENSG00000152270	PDE3B	5140	ENST00000282096;ENST00000534317	GO:0001525(angiogenesis);GO:0004114(3',5'-cyclic-nucleotide phosphodiesterase activity);GO:0004115(3',5'-cyclic-AMP phosphodiesterase activity);GO:0004119(cGMP-inhibited cyclic-nucleotide phosphodiesterase activity);GO:0005515(protein binding);GO:0005783(endoplasmic reticulum);GO:0005794(Golgi apparatus);GO:0005829(cytosol);GO:0007162(negative regulation of cell adhesion);GO:0007165(signal transd…	00230(Purine metabolism);01100(Metabolic pathways);04022(cGMP-PKG signaling pathway);04024(cAMP signaling pathway);04371(Apelin signaling pathway);04910(Insulin signaling pathway);04914(Progesterone-mediated oocyte maturation);04922(Glucagon signaling pathway);04923(Regulation of lipolysis in adipocytes);04924(Renin secretion);05032(Morphine addiction);05032(Morphine addiction)	K13296	EC:3.1.4.17	phosphodiesterase 3B [Source:HGNC Symbol;Acc:HGNC:8779]	protein_coding;processed_transcript	DOID:0050686(organ_system_cancer);DOID:0060083(immune_system_cancer);DOID:1036(chronic_leukemia);DOID:1037(lymphoblastic_leukemia);DOID:1040(chronic_lymphocytic_leukemia);DOID:1240(leukemia);DOID:14566(disease_of_cellular_proliferation);DOID:162(cancer);DOID:2531(hematologic_cancer);DOID:4(disease)	R-HSA-162363(p-T309,S474-AKT2:PIP3 phosphorylates PDE3B);R-HSA-162425(p-S295-PDE3B hydrolyses cAMP to AMP);R-HSA-9705507(PDE3B hydrolyses cAMP to AMP)	0	0	0	0.0569345	0.0177875	0.0524143	0.00235967	-8.7272	1.37402e-07	8.88209e-06	down	yes
ENSG00000120279	MYCT1	80177	ENST00000367245	GO:0005634(nucleus);GO:0005654(nucleoplasm);GO:0016020(membrane);GO:0016021(integral component of membrane);GO:0043231(intracellular membrane-bounded organelle);GO:0061484(hematopoietic stem cell homeostasis)	NA	NA	NA	MYC target 1 [Source:HGNC Symbol;Acc:HGNC:23172]	protein_coding	DOID:0050686(organ_system_cancer);DOID:10534(stomach_cancer);DOID:14566(disease_of_cellular_proliferation);DOID:162(cancer);DOID:3119(gastrointestinal_system_cancer);DOID:4(disease);DOID:5517(stomach_carcinoma)	NA	0.879916	0.580413	0.413616	0.006955	0.09145	0.097097	9.5853	3.26082	1.39332e-07	8.98961e-06	up	yes
ENSG00000111981	ULBP1	80329	ENST00000229708	GO:0002376(immune system process);GO:0005515(protein binding);GO:0005615(extracellular space);GO:0005783(endoplasmic reticulum);GO:0005829(cytosol);GO:0005886(plasma membrane);GO:0009897(external side of plasma membrane);GO:0016020(membrane);GO:0030101(natural killer cell activation);GO:0031225(anchored component of membrane);GO:0042267(natural killer cell mediated cytotoxicity);GO:0046658(anchor…	04650(Natural killer cell mediated cytotoxicity)	NA	NA	UL16 binding protein 1 [Source:HGNC Symbol;Acc:HGNC:14893]	protein_coding	NA	R-HSA-198983(NKG2D homodimer interacting with ligands)	0.278615	0.38348	0.228447	0.774974	0.866959	1.18832	0.314651	-1.66818	1.78886e-07	1.13674e-05	down	yes
ENSG00000116132	PRRX1	5396	ENST00000239461;ENST00000497230;ENST00000367760;ENST00000485529;ENST00000496573;ENST00000476867	GO:0000122(negative regulation of transcription by RNA polymerase II);GO:0000785(chromatin);GO:0000978(RNA polymerase II cis-regulatory region sequence-specific DNA binding);GO:0000981(DNA-binding transcription factor activity, RNA polymerase II-specific);GO:0001227(DNA-binding transcription repressor activity, RNA polymerase II-specific);GO:0001228(DNA-binding transcription activator activity, R…	NA	NA	NA	paired related homeobox 1 [Source:HGNC Symbol;Acc:HGNC:9142]	protein_coding;processed_transcript	NA	NA	0.58866	0.40583	0.556513	1.05358	0.928897	1.22841	0.483045	-1.04977	1.95965e-07	1.23553e-05	down	yes
ENSG00000100302	RASD2	23551	ENST00000216127	GO:0000166(nucleotide binding);GO:0001963(synaptic transmission, dopaminergic);GO:0003924(GTPase activity);GO:0005525(GTP binding);GO:0005886(plasma membrane);GO:0007626(locomotory behavior);GO:0016020(membrane);GO:0031681(G-protein beta-subunit binding);GO:0033235(positive regulation of protein sumoylation);GO:0043949(regulation of cAMP-mediated signaling);GO:0045202(synapse);GO:0051897(positive…	NA	NA	NA	RASD family member 2 [Source:HGNC Symbol;Acc:HGNC:18229]	protein_coding	NA	NA	0.079942	0.127996	0.138356	0.592352	0.375079	0.563502	0.226198	-2.14434	2.62399e-07	1.62153e-05	down	yes
ENSG00000154263	ABCA10	10349	ENST00000524231;ENST00000522406;ENST00000518929;ENST00000524273;ENST00000690296;ENST00000521538;ENST00000269081;ENST00000588514;ENST00000519732;ENST00000521526;ENST00000523512	GO:0000166(nucleotide binding);GO:0005319(lipid transporter activity);GO:0005524(ATP binding);GO:0006869(lipid transport);GO:0016020(membrane);GO:0016021(integral component of membrane);GO:0042626(ATPase-coupled transmembrane transporter activity);GO:0043231(intracellular membrane-bounded organelle);GO:0055085(transmembrane transport);GO:0140359(ABC-type transporter activity);GO:0140359(ABC-type …	02010(ABC transporters);02010(ABC transporters)	NA	NA	ATP binding cassette subfamily A member 10 [Source:HGNC Symbol;Acc:HGNC:30]	retained_intron;nonsense_mediated_decay;protein_coding;processed_transcript	NA	R-HSA-1369028(ABCAs mediate lipid efflux);R-HSA-1369052(ABCAs mediate lipid influx)	0.37238	0.388932	0.304895	0.60439	0.814345	0.956204	0.448941	-1.1554	3.02715e-07	1.8503e-05	down	yes
ENSG00000187800	PEAR1	375033	ENST00000469390;ENST00000338302;ENST00000465101;ENST00000482505;ENST00000444016	GO:0001891(phagocytic cup);GO:0005515(protein binding);GO:0005886(plasma membrane);GO:0014065(phosphatidylinositol 3-kinase signaling);GO:0016020(membrane);GO:0016021(integral component of membrane);GO:0038023(signaling receptor activity);GO:0043491(protein kinase B signaling);GO:0043654(recognition of apoptotic cell);GO:0070527(platelet aggregation);GO:0070527(platelet aggregation)	NA	NA	NA	platelet endothelial aggregation receptor 1 [Source:HGNC Symbol;Acc:HGNC:33631]	retained_intron;protein_coding;nonsense_mediated_decay	NA	NA	2.09349	0.997437	1.81719	0.691189	0.463209	0.632088	2.74736	1.45805	3.06131e-07	1.86441e-05	up	yes
ENSG00000144857	BOC	91653	ENST00000471963;ENST00000273395;ENST00000355385;ENST00000466059;ENST00000479182;ENST00000463971;ENST00000497495;ENST00000495514;ENST00000494687;ENST00000682979;ENST00000464546;ENST00000462425;ENST00000485230	GO:0005515(protein binding);GO:0005886(plasma membrane);GO:0005887(integral component of plasma membrane);GO:0007155(cell adhesion);GO:0007224(smoothened signaling pathway);GO:0007399(nervous system development);GO:0007411(axon guidance);GO:0016020(membrane);GO:0016021(integral component of membrane);GO:0030424(axon);GO:0044295(axonal growth cone);GO:0045663(positive regulation of myoblast differ…	04340(Hedgehog signaling pathway);04360(Axon guidance);04360(Axon guidance)	NA	NA	BOC cell adhesion associated, oncogene regulated [Source:HGNC Symbol;Acc:HGNC:17173]	retained_intron;protein_coding;processed_transcript	NA	R-HSA-375138(CDO binds BOC);R-HSA-375140(CDO binds promyogenic cadherins);R-HSA-375141(Neogenin:Netrin-3 binds CDO complex);R-HSA-376117(JLP interacts with CDO complex);R-HSA-376119(Interaction of Bnip-2 with Cdc42);R-HSA-376121(Bnip2 interacts with CDO complex);R-HSA-448951(Activation of p38 alpha/beta MAPK);R-HSA-448957(Interaction of p38 MAPK with JLP);R-HSA-448958(Nuclear translocation of p38…	0.249546	0.301224	0.282271	0.557919	0.609213	0.522368	0.49307	-1.02014	3.63504e-07	2.19793e-05	down	yes
ENSG00000173809	TDRD12	91646	ENST00000639142;ENST00000647536;ENST00000444215	GO:0000166(nucleotide binding);GO:0003674(molecular_function);GO:0003676(nucleic acid binding);GO:0003724(RNA helicase activity);GO:0004386(helicase activity);GO:0005524(ATP binding);GO:0005575(cellular_component);GO:0007140(male meiotic nuclear division);GO:0007283(spermatogenesis);GO:0009566(fertilization);GO:0016787(hydrolase activity);GO:0016887(ATP hydrolysis activity);GO:0030154(cell differ…	NA	K18409	EC:3.6.4.13	tudor domain containing 12 [Source:HGNC Symbol;Acc:HGNC:25044]	protein_coding	NA	R-HSA-5601883(Complexed PIWIL4 binds cleaved transposon RNA);R-HSA-5601910(Complexed PIWIL2:2'-O-methyl-piRNA cleaves transposon RNA);R-HSA-5601922(Complexed PIWIL2 binds cleaved transposon RNA);R-HSA-5601929(Unknown nuclease cleaves cleaved transposon RNA in 6xMeR-PIWIL2:cleaved transposon RNA:TDRD1:TDRD12:DDX4:ASZ:MOV10L1);R-HSA-5603062(Complexed PIWIL2 binds pre-piRNA);R-HSA-5603067(Unknown nu…	0.0144342	0	0	0.110779	0.0879512	0.167323	0.0394321	-4.66449	3.70218e-07	2.23451e-05	down	yes
ENSG00000285417	ENSG00000285417		ENST00000582596;ENST00000584198;ENST00000647316;ENST00000577298;ENST00000585172	NA	NA	NA	NA	novel pseudogene	processed_transcript;transcribed_unitary_pseudogene	NA	NA	0	0	0	0.202726	0.203073	0.146195	0.000543484	-10.8455	4.36524e-07	2.60932e-05	down	yes
ENSG00000175274	TP53I11	9537	ENST00000533940;ENST00000308212;ENST00000525680;ENST00000532921;ENST00000524774;ENST00000354556;ENST00000395648	GO:0008285(negative regulation of cell population proliferation);GO:0016020(membrane);GO:0016021(integral component of membrane);GO:0016021(integral component of membrane)	NA	NA	NA	tumor protein p53 inducible protein 11 [Source:HGNC Symbol;Acc:HGNC:16842]	protein_coding;retained_intron;nonsense_mediated_decay	DOID:14566(disease_of_cellular_proliferation);DOID:162(cancer);DOID:4(disease)	NA	0.0270569	0.0479684	0.0540626	0.21279	0.206906	0.199161	0.208591	-2.26125	4.36966e-07	2.60932e-05	down	yes
ENSG00000166897	ELFN2	114794	ENST00000402918;ENST00000414347;ENST00000415408;ENST00000435824	GO:0004864(protein phosphatase inhibitor activity);GO:0005515(protein binding);GO:0005615(extracellular space);GO:0016020(membrane);GO:0016021(integral component of membrane);GO:0031012(extracellular matrix);GO:0043086(negative regulation of catalytic activity);GO:0043086(negative regulation of catalytic activity)	NA	NA	NA	extracellular leucine rich repeat and fibronectin type III domain containing 2 [Source:HGNC Symbol;Acc:HGNC:29396]	protein_coding;processed_transcript	NA	NA	4.11584	2.52834	4.28449	1.85622	1.93056	1.64363	2.0125	1.00899	4.38264e-07	2.61244e-05	up	yes
ENSG00000177508	IRX3	79191	ENST00000329734;ENST00000558180	GO:0000122(negative regulation of transcription by RNA polymerase II);GO:0000785(chromatin);GO:0000978(RNA polymerase II cis-regulatory region sequence-specific DNA binding);GO:0000981(DNA-binding transcription factor activity, RNA polymerase II-specific);GO:0001227(DNA-binding transcription repressor activity, RNA polymerase II-specific);GO:0001228(DNA-binding transcription activator activity, R…	NA	NA	NA	iroquois homeobox 3 [Source:HGNC Symbol;Acc:HGNC:14360]	protein_coding;retained_intron	NA	NA	2.87357	3.89962	2.76201	1.42484	1.58091	1.63431	2.05498	1.03912	4.79053e-07	2.84049e-05	up	yes
ENSG00000133805	AMPD3	272	ENST00000396553;ENST00000528723;ENST00000396554;ENST00000527261;ENST00000531227;ENST00000533116;ENST00000530864;ENST00000534047;ENST00000529744	GO:0003876(AMP deaminase activity);GO:0005515(protein binding);GO:0005576(extracellular region);GO:0005829(cytosol);GO:0006188(IMP biosynthetic process);GO:0006196(AMP catabolic process);GO:0009117(nucleotide metabolic process);GO:0009168(purine ribonucleoside monophosphate biosynthetic process);GO:0016787(hydrolase activity);GO:0019239(deaminase activity);GO:0032264(IMP salvage);GO:0034774(secre…	00230(Purine metabolism);01100(Metabolic pathways);01100(Metabolic pathways)	K01490	EC:3.5.4.6	adenosine monophosphate deaminase 3 [Source:HGNC Symbol;Acc:HGNC:470]	protein_coding;processed_transcript;retained_intron;nonsense_mediated_decay	NA	R-HSA-6798748(Exocytosis of secretory granule lumen proteins);R-HSA-6800434(Exocytosis of ficolin-rich granule lumen proteins);R-HSA-76590(AMP + H2O => IMP + NH4+ (AMPD))	0.587652	0.466887	0.589818	1.13599	0.921154	1.24679	0.497697	-1.00666	4.81156e-07	2.84795e-05	down	yes
ENSG00000261115	TMEM178B	100507421	ENST00000565468;ENST00000563442	GO:0016020(membrane);GO:0016021(integral component of membrane);GO:0016021(integral component of membrane)	NA	NA	NA	transmembrane protein 178B [Source:HGNC Symbol;Acc:HGNC:44112]	protein_coding;retained_intron	NA	NA	0.21757	0.187125	0.316456	0.518692	0.522365	0.636439	0.429897	-1.21794	5.01618e-07	2.96386e-05	down	yes
ENSG00000171680	PLEKHG5	57449,8718	ENST00000340850;ENST00000537245;ENST00000377732;ENST00000675976;ENST00000535355;ENST00000675123;ENST00000377728;ENST00000675139;ENST00000675548;ENST00000675093;ENST00000489097;ENST00000377748;ENST00000674790;ENST00000676362;ENST00000400913;ENST00000400915;ENST00000487949;ENST00000675655;ENST00000675812;ENST00000377740;ENST00000676401;ENST00000674943;ENST00000674685	GO:0005085(guanyl-nucleotide exchange factor activity);GO:0005515(protein binding);GO:0005737(cytoplasm);GO:0005829(cytosol);GO:0005886(plasma membrane);GO:0005911(cell-cell junction);GO:0007266(Rho protein signal transduction);GO:0016020(membrane);GO:0030027(lamellipodium);GO:0030054(cell junction);GO:0030139(endocytic vesicle);GO:0030424(axon);GO:0035767(endothelial cell chemotaxis);GO:0042995(…	05200(Pathways in cancer);05200(Pathways in cancer)	NA	NA	pleckstrin homology and RhoGEF domain containing G5 [Source:HGNC Symbol;Acc:HGNC:29105]	protein_coding;retained_intron;nonsense_mediated_decay;processed_transcript	NA	R-HSA-205039(p75NTR indirectly activates RAC and Cdc42 via a guanyl-nucleotide exchange factor);R-HSA-419166(GEFs activate RhoA,B,C);R-HSA-8980691(RHOA GEFs activate RHOA);R-HSA-9696268(RND3 binds effectors);R-HSA-9696271(RND1 binds effectors)	6.88726	3.84179	6.67262	2.67328	2.96893	2.95002	2.02528	1.01812	5.14808e-07	3.03115e-05	up	yes
ENSG00000156414	TDRD9	122402	ENST00000409874;ENST00000462273	GO:0000166(nucleotide binding);GO:0003676(nucleic acid binding);GO:0003723(RNA binding);GO:0003724(RNA helicase activity);GO:0004386(helicase activity);GO:0005524(ATP binding);GO:0005634(nucleus);GO:0005737(cytoplasm);GO:0007140(male meiotic nuclear division);GO:0007141(male meiosis I);GO:0007283(spermatogenesis);GO:0009566(fertilization);GO:0010529(negative regulation of transposition);GO:001678…	NA	K18408	EC:3.6.4.13	tudor domain containing 9 [Source:HGNC Symbol;Acc:HGNC:20122]	protein_coding;retained_intron	NA	R-HSA-5601883(Complexed PIWIL4 binds cleaved transposon RNA);R-HSA-5601897(MeR-PIWIL4:2'-O-methyl-piRNA:TDRD9:MAEL:TDRKH dissociates and MeR-PIWIL4:2'-O-methylpiRNA, TDRD9, MAEL translocate from cytosol to nucleus in an unknown association and order of events);R-HSA-5601919(Unknown nuclease cleaves cleaved transposon RNA bound in MeR-PIWIL4:cleaved transposon RNA:TDRD9:MAEL:TDRKH);R-HSA-5629237(H…	0	0	0	0.127471	0.0360942	0.070825	0.00127992	-9.60973	5.57804e-07	3.25585e-05	down	yes
ENSG00000119771	KLHL29	114818	ENST00000486442;ENST00000489446;ENST00000471654;ENST00000288548	GO:0005515(protein binding);GO:0005515(protein binding)	NA	NA	NA	kelch like family member 29 [Source:HGNC Symbol;Acc:HGNC:29404]	protein_coding;retained_intron	NA	NA	0.144697	0.0788061	0.121208	0.293653	0.317381	0.338845	0.3629	-1.46236	5.81867e-07	3.38458e-05	down	yes
ENSG00000145247	OCIAD2	132299	ENST00000508632;ENST00000514576;ENST00000620187;ENST00000506226;ENST00000512087;ENST00000508069;ENST00000514155;ENST00000273860	GO:0005764(lysosome);GO:0005768(endosome);GO:0005794(Golgi apparatus);GO:0006897(endocytosis);GO:0009617(response to bacterium);GO:0046427(positive regulation of receptor signaling pathway via JAK-STAT);GO:0061484(hematopoietic stem cell homeostasis);GO:0061484(hematopoietic stem cell homeostasis)	NA	NA	NA	OCIA domain containing 2 [Source:HGNC Symbol;Acc:HGNC:28685]	protein_coding;retained_intron;processed_transcript	NA	NA	2.98206	4.42128	2.84841	1.52861	1.39372	1.68553	2.22484	1.1537	5.98481e-07	3.47522e-05	up	yes
ENSG00000145808	ADAMTS19	171019	ENST00000274487;ENST00000505791	GO:0004222(metalloendopeptidase activity);GO:0005576(extracellular region);GO:0006508(proteolysis);GO:0008233(peptidase activity);GO:0008237(metallopeptidase activity);GO:0016787(hydrolase activity);GO:0030198(extracellular matrix organization);GO:0046872(metal ion binding);GO:0046872(metal ion binding)	NA	NA	NA	ADAM metallopeptidase with thrombospondin type 1 motif 19 [Source:HGNC Symbol;Acc:HGNC:17111]	protein_coding;nonsense_mediated_decay	NA	R-HSA-5173005(B3GALTL transfers glucose to O-fucosyl-proteins);R-HSA-5173192(POFUT2 transfers fucose to TSR domain-containing proteins);R-HSA-6785565(Defective B3GALTL does not transfer glucose to O-fucosyl-proteins)	0	0	0	0.0668481	0.0558876	0.0983219	0.00135711	-9.52524	6.06695e-07	3.51099e-05	down	yes
ENSG00000128805	ARHGAP22	58504	ENST00000417912;ENST00000515523;ENST00000249601;ENST00000493012;ENST00000471013;ENST00000460425;ENST00000477708;ENST00000374170;ENST00000491108;ENST00000374172;ENST00000511570;ENST00000464445;ENST00000435790	GO:0001525(angiogenesis);GO:0005096(GTPase activator activity);GO:0005515(protein binding);GO:0005634(nucleus);GO:0005737(cytoplasm);GO:0005829(cytosol);GO:0005925(focal adhesion);GO:0007165(signal transduction);GO:0030154(cell differentiation);GO:0050790(regulation of catalytic activity);GO:0051056(regulation of small GTPase mediated signal transduction);GO:0090630(activation of GTPase activity)…	NA	NA	NA	Rho GTPase activating protein 22 [Source:HGNC Symbol;Acc:HGNC:30320]	protein_coding;processed_transcript;nonsense_mediated_decay;retained_intron	NA	R-HSA-8981637(RHOA GAPs stimulate RHOA GTPase activity);R-HSA-9013144(RAC1 GAPs stimulate RAC1 GTPase activity);R-HSA-9013161(CDC42 GAPs stimulate CDC42 GTPase activity)	0.326093	0.313821	0.233356	0.690271	0.65179	0.64174	0.4402	-1.18377	6.63038e-07	3.81066e-05	down	yes
[truncated: 407 more rows]

## Sheet: S6 BT549 shCtrl-shFAT#5
ENSG00000131018	SYNE1	gene_id	gene_name	EntrezID	transcript_id	GO	KEGG	KO_ENTRY	EC	Description	trans_type	DO	Reactome	FPKM.C1	FPKM.C2	FPKM.C3	FPKM.A1	FPKM.A2	FPKM.A3	fc	log2(fc)	pval	qval	regulation	significant
[truncated: 383 more rows]

## Sheet: S7 BT549 control-FAT1 OE
gene_id	gene_name	EntrezID	transcript_id	GO	KEGG	KO_ENTRY	EC	Description	trans_type	DO	Reactome	FPKM.B1	FPKM.B2	FPKM.B3	FPKM.A1	FPKM.A2	FPKM.A3	fc	log2(fc)	pval	qval	regulation	significant
[truncated: 1,601 more rows]

## Sheet: S8 Matrisome
Divided into (1) "Core matrisome" and (2) "Matrisome-associated" genes	Categories within groups - (1) Core matrisome: ECM, Collagens, Proteoglycans; (2) Matrisome-associated: ECM-related, Regulators, Secreted Factors	Gene symbol, official [Entrez Gene] (except: gene_A6NLB4 [custom]; OVOS1, OVOS2 [UniProt])	Note	Gene name [Entrez Gene] (except: OVOS1, OVOS2 [UniProt])	Gene ID (numeric) [Entrez Gene]	Gene ID Link (link to the NCBI Entrez page of the gene)	Alternative gene symbols [Entrez Gene]	Protein accession numbers [UniProt]	Domain accession numbers [InterPro] associated with the union of all UniProt accession numbers per entry (non-redundant)	Transcript identifiers [RefSeq] (order synchronized with 'RSP')	Protein identifiers [RefSeq] (order synchronized with 'RSN')	Gene identifier [Ensembl]	Transcript identifiers [Ensembl] (order synchronized with 'ENSP')	Protein identifiers [Ensembl] (order synchronized with 'ENSN')
[truncated: 1,066 more rows]
